# Supplementary material for: The causal role of gut microbiota in susceptibility of Long COVID: a Mendelian randomization study
Source: Front Microbiol. 2024 May 30;15:1404673. doi: 10.3389/fmicb.2024.1404673 (PMC11169722; doi:10.3389/fmicb.2024.1404673)
Supplement: Supplementary file 2 [file Data_Sheet_2.XLSX]

## Sheet: Supplementary Table 1
Supplementary Table 1. Summary statistics of Long COVID.
Outcome (Long COVID)	Phenotypic description	Sample size	cases	controls
the broad case definition and the broad control definition cohort	Any Long COVID cases vs population controls	1100445	6450	1093995
the broad case definition and the strict control definition cohort	Long COVID within any SARS-CoV-2 infection	52615	6407	46208
the strict case definition and the broad control definition cohort	Long COVID cases after test-verified SARS-CoV-2 infection vs population controls	997600	3018	994582
the strict case definition and the strict control definition cohort	Long COVID within test-verified SARS-CoV-2 infection	40910	2975	37935

## Sheet: Supplementary Table 2
Supplementary Table 2. Two-sample results between gut microbiota and Long COVID.
exposure	outcome (Long COVID)	method	nsnp	b	se	or	or_lci95	or_uci95	pval
genus Actinomyces	the broad case definition and the broad control definition cohort	Inverse variance weighted	7	0.0601411	0.112654	1.06199	0.851581	1.32438	0.593442
genus Actinomyces	the broad case definition and the strict control definition cohort	Inverse variance weighted	7	0.0685806	0.133866	1.07099	0.823825	1.3923	0.608437
genus Actinomyces	the strict case definition and the broad control definition cohort	Inverse variance weighted	7	0.0909021	0.146336	1.09516	0.822081	1.45895	0.534476
genus Actinomyces	the strict case definition and the strict control definition cohort	Inverse variance weighted	7	0.129983	0.147393	1.13881	0.853075	1.52025	0.377842
genus Adlercreutzia	the broad case definition and the broad control definition cohort	Inverse variance weighted	8	-0.0196264	0.0986097	0.980565	0.808236	1.18964	0.842239
genus Adlercreutzia	the broad case definition and the strict control definition cohort	Inverse variance weighted	8	0.049792	0.111818	1.05105	0.844196	1.3086	0.656106
genus Adlercreutzia	the strict case definition and the broad control definition cohort	Inverse variance weighted	8	0.145227	0.150338	1.1563	0.861194	1.55254	0.334043
genus Adlercreutzia	the strict case definition and the strict control definition cohort	Inverse variance weighted	8	0.209943	0.15836	1.23361	0.904437	1.68258	0.184928
genus Akkermansia	the broad case definition and the broad control definition cohort	Inverse variance weighted	11	-0.0909961	0.116316	0.913021	0.726894	1.14681	0.434026
genus Akkermansia	the broad case definition and the strict control definition cohort	Inverse variance weighted	11	-0.0642106	0.107685	0.937807	0.759365	1.15818	0.550987
genus Akkermansia	the strict case definition and the broad control definition cohort	Inverse variance weighted	11	0.0730793	0.144094	1.07582	0.811116	1.4269	0.612039
genus Akkermansia	the strict case definition and the strict control definition cohort	Inverse variance weighted	11	0.16498	0.148089	1.17937	0.882254	1.57654	0.265255
genus Alistipes	the broad case definition and the broad control definition cohort	Inverse variance weighted	14	0.117575	0.118896	1.12477	0.890956	1.41993	0.322714
genus Alistipes	the broad case definition and the strict control definition cohort	Inverse variance weighted	14	0.0645336	0.12734	1.06666	0.83106	1.36905	0.612308
genus Alistipes	the strict case definition and the broad control definition cohort	Inverse variance weighted	14	0.0979075	0.16629	1.10286	0.796107	1.52781	0.556012
genus Alistipes	the strict case definition and the strict control definition cohort	Inverse variance weighted	14	-0.0272176	0.178506	0.973149	0.685855	1.38079	0.878813
genus Allisonella	the broad case definition and the broad control definition cohort	Inverse variance weighted	8	0.0101072	0.0595459	1.01016	0.898883	1.13521	0.865216
genus Allisonella	the broad case definition and the strict control definition cohort	Inverse variance weighted	8	-0.0370316	0.0669479	0.963646	0.845143	1.09876	0.580167
genus Allisonella	the strict case definition and the broad control definition cohort	Inverse variance weighted	8	0.0645055	0.0916483	1.06663	0.891255	1.27652	0.481534
genus Allisonella	the strict case definition and the strict control definition cohort	Inverse variance weighted	8	0.0319282	0.0946652	1.03244	0.857602	1.24293	0.735909
genus Alloprevotella	the broad case definition and the broad control definition cohort	Inverse variance weighted	6	0.0557493	0.0700389	1.05733	0.921708	1.21291	0.426045
genus Alloprevotella	the broad case definition and the strict control definition cohort	Inverse variance weighted	6	0.05734	0.0784507	1.05902	0.90808	1.23504	0.464837
genus Alloprevotella	the strict case definition and the broad control definition cohort	Inverse variance weighted	6	0.0690131	0.106593	1.07145	0.869438	1.3204	0.517343
genus Alloprevotella	the strict case definition and the strict control definition cohort	Inverse variance weighted	6	0.122798	0.109365	1.13066	0.912508	1.40096	0.261514
genus Anaerofilum	the broad case definition and the broad control definition cohort	Inverse variance weighted	11	0.00366962	0.0654601	1.00368	0.882822	1.14108	0.955295
genus Anaerofilum	the broad case definition and the strict control definition cohort	Inverse variance weighted	11	-0.000826074	0.0735682	0.999174	0.865005	1.15415	0.991041
genus Anaerofilum	the strict case definition and the broad control definition cohort	Inverse variance weighted	11	0.0138028	0.0999881	1.0139	0.833456	1.23341	0.890205
genus Anaerofilum	the strict case definition and the strict control definition cohort	Inverse variance weighted	11	-0.0158334	0.10353	0.984291	0.803522	1.20573	0.878449
genus Anaerostipes	the broad case definition and the broad control definition cohort	Inverse variance weighted	13	-0.139541	0.109952	0.869758	0.70114	1.07893	0.204405
genus Anaerostipes	the broad case definition and the strict control definition cohort	Inverse variance weighted	13	-0.138857	0.151675	0.870352	0.646527	1.17167	0.359935
genus Anaerostipes	the strict case definition and the broad control definition cohort	Inverse variance weighted	13	-0.162757	0.207078	0.849798	0.5663	1.27522	0.431886
genus Anaerostipes	the strict case definition and the strict control definition cohort	Inverse variance weighted	13	-0.086411	0.197252	0.917217	0.623115	1.35013	0.661332
genus Anaerotruncus	the broad case definition and the broad control definition cohort	Inverse variance weighted	13	-0.0838033	0.112353	0.919612	0.73785	1.14615	0.455732
genus Anaerotruncus	the broad case definition and the strict control definition cohort	Inverse variance weighted	13	-0.117897	0.123605	0.888788	0.697562	1.13243	0.340177
genus Anaerotruncus	the strict case definition and the broad control definition cohort	Inverse variance weighted	13	-0.231658	0.163935	0.793218	0.575239	1.0938	0.157624
genus Anaerotruncus	the strict case definition and the strict control definition cohort	Inverse variance weighted	13	-0.128369	0.174497	0.879529	0.624763	1.23818	0.461942
genus Bacteroides	the broad case definition and the broad control definition cohort	Inverse variance weighted	9	0.13869	0.143565	1.14877	0.867017	1.52208	0.334022
genus Bacteroides	the broad case definition and the strict control definition cohort	Inverse variance weighted	9	0.183847	0.162526	1.20183	0.873974	1.65268	0.257979
genus Bacteroides	the strict case definition and the broad control definition cohort	Inverse variance weighted	9	0.176185	0.203047	1.19266	0.801085	1.77564	0.385556
genus Bacteroides	the strict case definition and the strict control definition cohort	Inverse variance weighted	9	0.0920353	0.209695	1.0964	0.726899	1.65374	0.660734
genus Barnesiella	the broad case definition and the broad control definition cohort	Inverse variance weighted	14	-0.0145212	0.0979148	0.985584	0.81348	1.1941	0.882103
genus Barnesiella	the broad case definition and the strict control definition cohort	Inverse variance weighted	14	0.0165063	0.110026	1.01664	0.819431	1.26132	0.880747
genus Barnesiella	the strict case definition and the broad control definition cohort	Inverse variance weighted	14	-0.125663	0.155661	0.881912	0.650016	1.19654	0.419503
genus Barnesiella	the strict case definition and the strict control definition cohort	Inverse variance weighted	14	-0.101913	0.156886	0.903108	0.664042	1.22824	0.515951
genus Bifidobacterium	the broad case definition and the broad control definition cohort	Inverse variance weighted	13	0.102976	0.0962838	1.10847	0.917833	1.33869	0.28484
genus Bifidobacterium	the broad case definition and the strict control definition cohort	Inverse variance weighted	13	0.0869446	0.107387	1.09084	0.883792	1.34638	0.418148
genus Bifidobacterium	the strict case definition and the broad control definition cohort	Inverse variance weighted	13	-0.0173983	0.145506	0.982752	0.738902	1.30708	0.904823
genus Bifidobacterium	the strict case definition and the strict control definition cohort	Inverse variance weighted	13	-0.0291293	0.150009	0.971291	0.723868	1.30329	0.846032
genus Bilophila	the broad case definition and the broad control definition cohort	Inverse variance weighted	13	0.105654	0.116018	1.11144	0.885377	1.39522	0.362469
genus Bilophila	the broad case definition and the strict control definition cohort	Inverse variance weighted	13	0.100878	0.118596	1.10614	0.876718	1.3956	0.39499
genus Bilophila	the strict case definition and the broad control definition cohort	Inverse variance weighted	13	0.168303	0.162298	1.1833	0.860879	1.62646	0.299735
genus Bilophila	the strict case definition and the strict control definition cohort	Inverse variance weighted	13	0.235245	0.15319	1.26522	0.937061	1.7083	0.124625
genus Blautia	the broad case definition and the broad control definition cohort	Inverse variance weighted	2	-0.229494	0.291868	0.794936	0.448631	1.40856	0.431695
genus Blautia	the broad case definition and the strict control definition cohort	Inverse variance weighted	2	-0.358592	0.342175	0.698659	0.357273	1.36625	0.294649
genus Blautia	the strict case definition and the broad control definition cohort	Inverse variance weighted	2	-0.511049	0.394333	0.599866	0.276944	1.29932	0.194981
genus Blautia	the strict case definition and the strict control definition cohort	Inverse variance weighted	2	-0.437494	0.459074	0.645652	0.262559	1.58771	0.340594
genus Butyricicoccus	the broad case definition and the broad control definition cohort	Inverse variance weighted	8	0.136611	0.110542	1.14638	0.923069	1.42372	0.216523
genus Butyricicoccus	the broad case definition and the strict control definition cohort	Inverse variance weighted	8	0.0623367	0.1255	1.06432	0.832232	1.36113	0.619397
genus Butyricicoccus	the strict case definition and the broad control definition cohort	Inverse variance weighted	8	0.0764669	0.176904	1.07947	0.763178	1.52684	0.665559
genus Butyricicoccus	the strict case definition and the strict control definition cohort	Inverse variance weighted	8	-0.125538	0.176926	0.882023	0.623559	1.24762	0.477983
genus Butyricimonas	the broad case definition and the broad control definition cohort	Inverse variance weighted	13	-0.116375	0.0859478	0.890141	0.75214	1.05346	0.17573
genus Butyricimonas	the broad case definition and the strict control definition cohort	Inverse variance weighted	13	-0.0798643	0.0965743	0.923242	0.764029	1.11563	0.408253
genus Butyricimonas	the strict case definition and the broad control definition cohort	Inverse variance weighted	13	-0.0212191	0.135625	0.979004	0.750479	1.27712	0.875674
genus Butyricimonas	the strict case definition and the strict control definition cohort	Inverse variance weighted	13	0.0128237	0.138066	1.01291	0.772761	1.32768	0.925998
genus Butyrivibrio	the broad case definition and the broad control definition cohort	Inverse variance weighted	15	0.0227838	0.0503829	1.02305	0.926847	1.12923	0.651115
genus Butyrivibrio	the broad case definition and the strict control definition cohort	Inverse variance weighted	15	0.00195023	0.0628618	1.00195	0.885805	1.13333	0.97525
genus Butyrivibrio	the strict case definition and the broad control definition cohort	Inverse variance weighted (multiplicative random effects)	15	-0.0145008	0.105815	0.985604	0.800997	1.21276	0.890999
genus Butyrivibrio	the strict case definition and the strict control definition cohort	Inverse variance weighted (multiplicative random effects)	15	-0.00606062	0.108147	0.993958	0.804103	1.22864	0.955309
genus Candidatus Soleaferrea	the broad case definition and the broad control definition cohort	Inverse variance weighted	11	0.0213591	0.0729559	1.02159	0.885472	1.17863	0.7697
genus Candidatus Soleaferrea	the broad case definition and the strict control definition cohort	Inverse variance weighted	11	-0.0465455	0.082293	0.954521	0.812337	1.12159	0.571661
genus Candidatus Soleaferrea	the strict case definition and the broad control definition cohort	Inverse variance weighted	11	0.100436	0.113122	1.10565	0.885784	1.3801	0.374616
genus Candidatus Soleaferrea	the strict case definition and the strict control definition cohort	Inverse variance weighted	11	0.037837	0.117335	1.03856	0.825192	1.3071	0.747097
genus Catenibacterium	the broad case definition and the broad control definition cohort	Inverse variance weighted	5	0.0446811	0.0782218	1.04569	0.897059	1.21896	0.567857
genus Catenibacterium	the broad case definition and the strict control definition cohort	Inverse variance weighted	5	0.0852854	0.0874072	1.08903	0.917564	1.29253	0.3292
genus Catenibacterium	the strict case definition and the broad control definition cohort	Inverse variance weighted	5	0.107537	0.117438	1.11353	0.88458	1.40174	0.35983
genus Catenibacterium	the strict case definition and the strict control definition cohort	Inverse variance weighted	5	0.0922234	0.121008	1.09661	0.865064	1.39013	0.445983
genus Christensenellaceae R 7group	the broad case definition and the broad control definition cohort	Inverse variance weighted	10	0.0214025	0.125164	1.02163	0.79938	1.30568	0.864227
genus Christensenellaceae R 7group	the broad case definition and the strict control definition cohort	Inverse variance weighted	10	0.104195	0.141107	1.10982	0.841663	1.4634	0.460266
genus Christensenellaceae R 7group	the strict case definition and the broad control definition cohort	Inverse variance weighted	10	-0.0645203	0.191922	0.937517	0.643594	1.36567	0.736735
genus Christensenellaceae R 7group	the strict case definition and the strict control definition cohort	Inverse variance weighted	10	-0.00831968	0.199972	0.991715	0.670142	1.4676	0.966814
genus Clostridium innocuum group	the broad case definition and the broad control definition cohort	Inverse variance weighted	9	-0.0641607	0.0783393	0.937854	0.804362	1.0935	0.41278
genus Clostridium innocuum group	the broad case definition and the strict control definition cohort	Inverse variance weighted	9	-0.0550624	0.0872874	0.946426	0.797602	1.12302	0.52816
genus Clostridium innocuum group	the strict case definition and the broad control definition cohort	Inverse variance weighted	9	0.0324488	0.116586	1.03298	0.821963	1.29817	0.780763
genus Clostridium innocuum group	the strict case definition and the strict control definition cohort	Inverse variance weighted	9	0.0691486	0.106995	1.0716	0.86887	1.32162	0.518098
genus Clostridium sensustricto1	the broad case definition and the broad control definition cohort	Inverse variance weighted	7	0.0788204	0.128588	1.08201	0.84096	1.39215	0.539896
genus Clostridium sensustricto1	the broad case definition and the strict control definition cohort	Inverse variance weighted	7	-0.0578601	0.13253	0.943782	0.72788	1.22372	0.662416
genus Clostridium sensustricto1	the strict case definition and the broad control definition cohort	Inverse variance weighted	7	0.0547825	0.208966	1.05631	0.70132	1.59099	0.793198
genus Clostridium sensustricto1	the strict case definition and the strict control definition cohort	Inverse variance weighted	7	-0.137254	0.18049	0.871749	0.612005	1.24173	0.446984
genus Collinsella	the broad case definition and the broad control definition cohort	Inverse variance weighted	9	0.134232	0.131432	1.14366	0.883932	1.4797	0.307112
genus Collinsella	the broad case definition and the strict control definition cohort	Inverse variance weighted	9	0.0896899	0.13804	1.09384	0.834545	1.43368	0.515861
genus Collinsella	the strict case definition and the broad control definition cohort	Inverse variance weighted	9	0.138453	0.184349	1.1485	0.800219	1.64835	0.452629
genus Collinsella	the strict case definition and the strict control definition cohort	Inverse variance weighted	9	0.0172415	0.190378	1.01739	0.700543	1.47754	0.927839
genus Coprobacter	the broad case definition and the broad control definition cohort	Inverse variance weighted	11	-0.0672721	0.0740118	0.934941	0.808693	1.0809	0.363383
genus Coprobacter	the broad case definition and the strict control definition cohort	Inverse variance weighted	11	-0.0402336	0.0826375	0.960565	0.816929	1.12946	0.626351
genus Coprobacter	the strict case definition and the broad control definition cohort	Inverse variance weighted	11	-0.0843735	0.128573	0.919088	0.714354	1.1825	0.511675
genus Coprobacter	the strict case definition and the strict control definition cohort	Inverse variance weighted	11	0.00503327	0.114482	1.00505	0.803039	1.25787	0.964932
genus Coprococcus1	the broad case definition and the broad control definition cohort	Inverse variance weighted	11	0.0331354	0.106938	1.03369	0.83823	1.27473	0.75667
genus Coprococcus1	the broad case definition and the strict control definition cohort	Inverse variance weighted	11	0.114015	0.119789	1.12077	0.886236	1.41737	0.341198
genus Coprococcus1	the strict case definition and the broad control definition cohort	Inverse variance weighted	11	0.188049	0.170825	1.20689	0.863494	1.68686	0.270972
genus Coprococcus1	the strict case definition and the strict control definition cohort	Inverse variance weighted	11	0.0594086	0.167825	1.06121	0.76374	1.47454	0.723345
genus Coprococcus2	the broad case definition and the broad control definition cohort	Inverse variance weighted	8	-0.160561	0.116608	0.851666	0.677658	1.07036	0.168535
genus Coprococcus2	the broad case definition and the strict control definition cohort	Inverse variance weighted	8	-0.218033	0.130891	0.804099	0.622146	1.03926	0.0957613
genus Coprococcus2	the strict case definition and the broad control definition cohort	Inverse variance weighted	8	-0.303556	0.175536	0.738188	0.523297	1.04133	0.0837535
genus Coprococcus2	the strict case definition and the strict control definition cohort	Inverse variance weighted	8	-0.278226	0.182314	0.757126	0.529638	1.08232	0.12699
genus Coprococcus3	the broad case definition and the broad control definition cohort	Inverse variance weighted	9	0.0605708	0.129575	1.06244	0.824156	1.36963	0.640172
genus Coprococcus3	the broad case definition and the strict control definition cohort	Inverse variance weighted	9	-0.0466412	0.145782	0.95443	0.717219	1.27009	0.749015
genus Coprococcus3	the strict case definition and the broad control definition cohort	Inverse variance weighted	9	-0.00928132	0.203285	0.990762	0.665165	1.47574	0.963584
genus Coprococcus3	the strict case definition and the strict control definition cohort	Inverse variance weighted	9	-0.0399608	0.208364	0.960827	0.638678	1.44547	0.847912
genus Defluviitaleaceae UCG011	the broad case definition and the broad control definition cohort	Inverse variance weighted	9	-0.162835	0.0916314	0.849731	0.710041	1.0169	0.0755576
genus Defluviitaleaceae UCG011	the broad case definition and the strict control definition cohort	Inverse variance weighted	9	-0.162985	0.10236	0.849604	0.695162	1.03836	0.111323
genus Defluviitaleaceae UCG011	the strict case definition and the broad control definition cohort	Inverse variance weighted	9	-0.0868895	0.139739	0.916778	0.697134	1.20563	0.534074
genus Defluviitaleaceae UCG011	the strict case definition and the strict control definition cohort	Inverse variance weighted	9	-0.094479	0.143172	0.909847	0.687224	1.20459	0.509318
genus Desulfovibrio	the broad case definition and the broad control definition cohort	Inverse variance weighted	10	-0.123022	0.108711	0.884244	0.714555	1.09423	0.257787
genus Desulfovibrio	the broad case definition and the strict control definition cohort	Inverse variance weighted	10	-0.143185	0.108857	0.866594	0.700091	1.0727	0.188392
genus Desulfovibrio	the strict case definition and the broad control definition cohort	Inverse variance weighted	9	-0.229602	0.159182	0.79485	0.581817	1.08589	0.149194
genus Desulfovibrio	the strict case definition and the strict control definition cohort	Inverse variance weighted	9	-0.118333	0.164528	0.8884	0.643516	1.22647	0.472
genus Dialister	the broad case definition and the broad control definition cohort	Inverse variance weighted	11	0.0760681	0.101139	1.07904	0.885002	1.31561	0.451984
genus Dialister	the broad case definition and the strict control definition cohort	Inverse variance weighted	11	-0.00804199	0.113832	0.99199	0.793617	1.23995	0.943678
genus Dialister	the strict case definition and the broad control definition cohort	Inverse variance weighted	11	-0.00831866	0.153213	0.991716	0.734463	1.33907	0.9567
genus Dialister	the strict case definition and the strict control definition cohort	Inverse variance weighted	11	0.0280735	0.159101	1.02847	0.752944	1.40482	0.85994
genus Dorea	the broad case definition and the broad control definition cohort	Inverse variance weighted	10	0.0180679	0.121829	1.01823	0.801944	1.29286	0.882102
genus Dorea	the broad case definition and the strict control definition cohort	Inverse variance weighted	10	0.107978	0.138451	1.11402	0.849264	1.46132	0.435448
genus Dorea	the strict case definition and the broad control definition cohort	Inverse variance weighted	10	0.00303662	0.189159	1.00304	0.692314	1.45323	0.987192
genus Dorea	the strict case definition and the strict control definition cohort	Inverse variance weighted	10	0.163332	0.198872	1.17743	0.797353	1.73867	0.411481
genus Eggerthella	the broad case definition and the broad control definition cohort	Inverse variance weighted	11	0.0219405	0.0745281	1.02218	0.883261	1.18295	0.768459
genus Eggerthella	the broad case definition and the strict control definition cohort	Inverse variance weighted	11	-0.0942273	0.0818798	0.910076	0.77514	1.0685	0.249814
genus Eggerthella	the strict case definition and the broad control definition cohort	Inverse variance weighted	11	-0.0199133	0.108191	0.980284	0.792971	1.21184	0.853969
genus Eggerthella	the strict case definition and the strict control definition cohort	Inverse variance weighted	11	-0.0825158	0.106585	0.920797	0.7472	1.13473	0.438826
genus Eisenbergiella	the broad case definition and the broad control definition cohort	Inverse variance weighted	11	-0.102921	0.0754104	0.902198	0.778236	1.04591	0.172311
genus Eisenbergiella	the broad case definition and the strict control definition cohort	Inverse variance weighted	11	-0.082665	0.0887506	0.92066	0.773665	1.09558	0.351631
genus Eisenbergiella	the strict case definition and the broad control definition cohort	Inverse variance weighted	11	-0.270239	0.108362	0.763197	0.617159	0.943791	0.0126362
genus Eisenbergiella	the strict case definition and the strict control definition cohort	Inverse variance weighted	11	-0.247854	0.121283	0.780474	0.615347	0.989912	0.0409928
genus Enterorhabdus	the broad case definition and the broad control definition cohort	Inverse variance weighted	6	0.164778	0.100128	1.17913	0.969017	1.4348	0.0998306
genus Enterorhabdus	the broad case definition and the strict control definition cohort	Inverse variance weighted	6	0.140447	0.14411	1.15079	0.867613	1.52639	0.329769
genus Enterorhabdus	the strict case definition and the broad control definition cohort	Inverse variance weighted	6	0.286326	0.198892	1.33153	0.901674	1.9663	0.149978
genus Enterorhabdus	the strict case definition and the strict control definition cohort	Inverse variance weighted	6	0.200969	0.186423	1.22259	0.848386	1.76184	0.281021
genus Erysipelatoclostridium	the broad case definition and the broad control definition cohort	Inverse variance weighted	15	-0.0862881	0.0764854	0.91733	0.789623	1.06569	0.25925
genus Erysipelatoclostridium	the broad case definition and the strict control definition cohort	Inverse variance weighted	15	-0.0832543	0.0853355	0.920117	0.778402	1.08763	0.329257
genus Erysipelatoclostridium	the strict case definition and the broad control definition cohort	Inverse variance weighted	15	0.0220153	0.113155	1.02226	0.818921	1.27609	0.845738
genus Erysipelatoclostridium	the strict case definition and the strict control definition cohort	Inverse variance weighted	15	0.00380599	0.116707	1.00381	0.798564	1.26182	0.973984
genus Escherichia Shigella	the broad case definition and the broad control definition cohort	Inverse variance weighted	10	0.118025	0.11644	1.12527	0.895657	1.41375	0.31077
genus Escherichia Shigella	the broad case definition and the strict control definition cohort	Inverse variance weighted	10	0.173818	0.129726	1.18984	0.922707	1.53431	0.180281
genus Escherichia Shigella	the strict case definition and the broad control definition cohort	Inverse variance weighted	10	0.0309889	0.157343	1.03147	0.757749	1.40408	0.843866
genus Escherichia Shigella	the strict case definition and the strict control definition cohort	Inverse variance weighted	10	0.112686	0.158591	1.11928	0.820244	1.52734	0.477368
genus Eubacterium brachy group	the broad case definition and the broad control definition cohort	Inverse variance weighted	10	-0.0316438	0.0620087	0.968852	0.857975	1.09406	0.609833
genus Eubacterium brachy group	the broad case definition and the strict control definition cohort	Inverse variance weighted	10	-0.103057	0.0789629	0.902075	0.772731	1.05307	0.191847
genus Eubacterium brachy group	the strict case definition and the broad control definition cohort	Inverse variance weighted	10	-0.079023	0.0947073	0.924019	0.767475	1.11249	0.40406
genus Eubacterium brachy group	the strict case definition and the strict control definition cohort	Inverse variance weighted	10	-0.0886462	0.0972654	0.915169	0.756323	1.10738	0.362092
genus Eubacterium coprostanoligenes group	the broad case definition and the broad control definition cohort	Inverse variance weighted	13	-0.0173687	0.112589	0.982781	0.788169	1.22545	0.8774
genus Eubacterium coprostanoligenes group	the broad case definition and the strict control definition cohort	Inverse variance weighted	13	0.0129907	0.127255	1.01308	0.789442	1.30006	0.91869
genus Eubacterium coprostanoligenes group	the strict case definition and the broad control definition cohort	Inverse variance weighted	13	-0.0887048	0.174628	0.915116	0.649875	1.28861	0.611478
genus Eubacterium coprostanoligenes group	the strict case definition and the strict control definition cohort	Inverse variance weighted	13	-0.0843728	0.182096	0.919089	0.643212	1.31329	0.643119
genus Eubacterium eligens group	the broad case definition and the broad control definition cohort	Inverse variance weighted	8	0.109993	0.13485	1.11627	0.857004	1.45397	0.414689
genus Eubacterium eligens group	the broad case definition and the strict control definition cohort	Inverse variance weighted	8	0.168767	0.151321	1.18384	0.880009	1.59258	0.264727
genus Eubacterium eligens group	the strict case definition and the broad control definition cohort	Inverse variance weighted	8	0.0355192	0.204513	1.03616	0.69397	1.54707	0.862119
genus Eubacterium eligens group	the strict case definition and the strict control definition cohort	Inverse variance weighted	8	0.011859	0.21088	1.01193	0.669338	1.52987	0.955154
genus Eubacterium fissicatena group	the broad case definition and the broad control definition cohort	Inverse variance weighted	9	-0.0488519	0.0652259	0.952322	0.838036	1.08219	0.453879
genus Eubacterium fissicatena group	the broad case definition and the strict control definition cohort	Inverse variance weighted	9	-0.0554251	0.0737752	0.946083	0.818711	1.09327	0.45249
genus Eubacterium fissicatena group	the strict case definition and the broad control definition cohort	Inverse variance weighted	9	0.00813406	0.100346	1.00817	0.828163	1.2273	0.935394
genus Eubacterium fissicatena group	the strict case definition and the strict control definition cohort	Inverse variance weighted	9	-0.038754	0.105316	0.961987	0.782568	1.18254	0.71289
genus Eubacterium hallii group	the broad case definition and the broad control definition cohort	Inverse variance weighted	16	-0.0544304	0.0856008	0.947024	0.800749	1.12002	0.524866
genus Eubacterium hallii group	the broad case definition and the strict control definition cohort	Inverse variance weighted	16	-0.12261	0.0971336	0.884608	0.731256	1.07012	0.206846
genus Eubacterium hallii group	the strict case definition and the broad control definition cohort	Inverse variance weighted	16	-0.102832	0.132979	0.902278	0.695259	1.17094	0.439345
genus Eubacterium hallii group	the strict case definition and the strict control definition cohort	Inverse variance weighted	16	-0.08097	0.138392	0.922221	0.703127	1.20959	0.558495
genus Eubacterium nodatum group	the broad case definition and the broad control definition cohort	Inverse variance weighted (multiplicative random effects)	11	0.0146286	0.092535	1.01474	0.84642	1.21652	0.874388
genus Eubacterium nodatum group	the broad case definition and the strict control definition cohort	Inverse variance weighted (multiplicative random effects)	11	0.0153043	0.0950243	1.01542	0.842869	1.2233	0.872048
genus Eubacterium nodatum group	the strict case definition and the broad control definition cohort	Inverse variance weighted	11	0.112763	0.0964178	1.11937	0.926616	1.35221	0.242193
genus Eubacterium nodatum group	the strict case definition and the strict control definition cohort	Inverse variance weighted	11	0.0587526	0.0915552	1.06051	0.886304	1.26896	0.521056
genus Eubacterium oxidoreducens group	the broad case definition and the broad control definition cohort	Inverse variance weighted	5	-0.0190073	0.0967004	0.981172	0.811769	1.18593	0.844173
genus Eubacterium oxidoreducens group	the broad case definition and the strict control definition cohort	Inverse variance weighted	5	-0.0454945	0.108782	0.955525	0.77205	1.1826	0.675787
genus Eubacterium oxidoreducens group	the strict case definition and the broad control definition cohort	Inverse variance weighted (multiplicative random effects)	5	-0.101487	0.256446	0.903493	0.546554	1.49354	0.692294
genus Eubacterium oxidoreducens group	the strict case definition and the strict control definition cohort	Inverse variance weighted (multiplicative random effects)	5	-0.0324088	0.250884	0.968111	0.592064	1.583	0.897216
genus Eubacterium rectale group	the broad case definition and the broad control definition cohort	Inverse variance weighted	8	0.152377	0.137554	1.1646	0.889383	1.52498	0.267962
genus Eubacterium rectale group	the broad case definition and the strict control definition cohort	Inverse variance weighted	8	0.240116	0.154098	1.2714	0.939961	1.7197	0.119187
genus Eubacterium rectale group	the strict case definition and the broad control definition cohort	Inverse variance weighted	8	-0.0795988	0.20722	0.923487	0.615235	1.38618	0.700885
genus Eubacterium rectale group	the strict case definition and the strict control definition cohort	Inverse variance weighted	8	-0.0115348	0.222732	0.988532	0.638847	1.52962	0.958698
genus Eubacterium ruminantium group	the broad case definition and the broad control definition cohort	Inverse variance weighted	18	0.00408149	0.0622958	1.00409	0.88868	1.13449	0.947762
genus Eubacterium ruminantium group	the broad case definition and the strict control definition cohort	Inverse variance weighted	18	-0.0140388	0.0702118	0.986059	0.859286	1.13154	0.84152
genus Eubacterium ruminantium group	the strict case definition and the broad control definition cohort	Inverse variance weighted	18	-0.0443796	0.0934146	0.956591	0.796545	1.14879	0.634728
genus Eubacterium ruminantium group	the strict case definition and the strict control definition cohort	Inverse variance weighted	18	-0.0699235	0.0973208	0.932465	0.770533	1.12843	0.472458
genus Eubacterium ventriosum group	the broad case definition and the broad control definition cohort	Inverse variance weighted	15	-0.0106157	0.116228	0.98944	0.787869	1.24258	0.927227
genus Eubacterium ventriosum group	the broad case definition and the strict control definition cohort	Inverse variance weighted	15	-0.134374	0.133818	0.874263	0.672564	1.13645	0.315306
genus Eubacterium ventriosum group	the strict case definition and the broad control definition cohort	Inverse variance weighted	15	-0.0188013	0.159997	0.981374	0.717204	1.34285	0.906456
genus Eubacterium ventriosum group	the strict case definition and the strict control definition cohort	Inverse variance weighted	15	-0.0559063	0.158304	0.945628	0.693377	1.28965	0.72397
genus Eubacterium xylanophilum group	the broad case definition and the broad control definition cohort	Inverse variance weighted	9	-0.00835859	0.132568	0.991676	0.764762	1.28592	0.949725
genus Eubacterium xylanophilum group	the broad case definition and the strict control definition cohort	Inverse variance weighted	9	0.000893291	0.127203	1.00089	0.780028	1.2843	0.994397
genus Eubacterium xylanophilum group	the strict case definition and the broad control definition cohort	Inverse variance weighted	9	0.116391	0.180819	1.12344	0.788192	1.60127	0.519777
genus Eubacterium xylanophilum group	the strict case definition and the strict control definition cohort	Inverse variance weighted	9	0.21608	0.178022	1.2412	0.875602	1.75945	0.224832
genus Faecalibacterium	the broad case definition and the broad control definition cohort	Inverse variance weighted	10	0.0988321	0.100728	1.10388	0.90611	1.34482	0.326503
genus Faecalibacterium	the broad case definition and the strict control definition cohort	Inverse variance weighted	10	0.0988959	0.113815	1.10395	0.88322	1.37985	0.384891
genus Faecalibacterium	the strict case definition and the broad control definition cohort	Inverse variance weighted	10	0.0660644	0.161987	1.0683	0.777688	1.4675	0.683393
genus Faecalibacterium	the strict case definition and the strict control definition cohort	Inverse variance weighted	10	0.0824002	0.161963	1.08589	0.790534	1.4916	0.610921
genus Family XIII AD3011 group	the broad case definition and the broad control definition cohort	Inverse variance weighted	13	0.158736	0.100812	1.17203	0.961891	1.42807	0.115352
genus Family XIII AD3011 group	the broad case definition and the strict control definition cohort	Inverse variance weighted	13	0.120188	0.119192	1.12771	0.892769	1.42448	0.313281
genus Family XIII AD3011 group	the strict case definition and the broad control definition cohort	Inverse variance weighted	13	0.267283	0.153841	1.30641	0.966333	1.76617	0.0823184
genus Family XIII AD3011 group	the strict case definition and the strict control definition cohort	Inverse variance weighted	13	0.269154	0.159143	1.30886	0.958136	1.78796	0.0907844
genus Family XIII UCG001	the broad case definition and the broad control definition cohort	Inverse variance weighted	8	-0.0910167	0.113659	0.913002	0.730674	1.14083	0.423254
genus Family XIII UCG001	the broad case definition and the strict control definition cohort	Inverse variance weighted	8	-0.0960542	0.127745	0.908415	0.707205	1.16687	0.4521
genus Family XIII UCG001	the strict case definition and the broad control definition cohort	Inverse variance weighted	8	-0.306041	0.168822	0.736357	0.528913	1.02516	0.0698626
genus Family XIII UCG001	the strict case definition and the strict control definition cohort	Inverse variance weighted	8	-0.221701	0.176721	0.801155	0.566616	1.13278	0.209651
genus Flavonifractor	the broad case definition and the broad control definition cohort	Inverse variance weighted	5	-0.0878816	0.134587	0.915869	0.70351	1.19233	0.513775
genus Flavonifractor	the broad case definition and the strict control definition cohort	Inverse variance weighted	5	-0.0631147	0.19217	0.938836	0.644186	1.36826	0.742585
genus Flavonifractor	the strict case definition and the broad control definition cohort	Inverse variance weighted	5	-0.112541	0.261029	0.893561	0.535712	1.49045	0.666363
genus Flavonifractor	the strict case definition and the strict control definition cohort	Inverse variance weighted	5	-0.230078	0.303585	0.794472	0.438189	1.44044	0.448529
genus Fusicatenibacter	the broad case definition and the broad control definition cohort	Inverse variance weighted	18	-0.151817	0.112024	0.859146	0.68978	1.0701	0.175347
genus Fusicatenibacter	the broad case definition and the strict control definition cohort	Inverse variance weighted	18	-0.169277	0.12613	0.844275	0.659356	1.08106	0.17957
genus Fusicatenibacter	the strict case definition and the broad control definition cohort	Inverse variance weighted	18	-0.193116	0.172047	0.824386	0.588412	1.15499	0.261665
genus Fusicatenibacter	the strict case definition and the strict control definition cohort	Inverse variance weighted	18	-0.233579	0.170176	0.791695	0.567154	1.10513	0.169886
genus Gordonibacter	the broad case definition and the broad control definition cohort	Inverse variance weighted	12	-0.0345975	0.0549059	0.965994	0.867436	1.07575	0.528613
genus Gordonibacter	the broad case definition and the strict control definition cohort	Inverse variance weighted	12	0.0216712	0.0612977	1.02191	0.906221	1.15236	0.723683
genus Gordonibacter	the strict case definition and the broad control definition cohort	Inverse variance weighted	12	-0.0268517	0.0836821	0.973506	0.826241	1.14702	0.748303
genus Gordonibacter	the strict case definition and the strict control definition cohort	Inverse variance weighted	12	0.0424424	0.0857846	1.04336	0.881883	1.23439	0.620773
genus Haemophilus	the broad case definition and the broad control definition cohort	Inverse variance weighted	9	-0.0348713	0.0809694	0.96573	0.824011	1.13182	0.666707
genus Haemophilus	the broad case definition and the strict control definition cohort	Inverse variance weighted	9	-0.0176975	0.0909747	0.982458	0.822006	1.17423	0.84576
genus Haemophilus	the strict case definition and the broad control definition cohort	Inverse variance weighted	9	-0.119777	0.123828	0.887118	0.695948	1.1308	0.333399
genus Haemophilus	the strict case definition and the strict control definition cohort	Inverse variance weighted	9	-0.0780226	0.128245	0.924944	0.719367	1.18927	0.542933
genus Holdemanella	the broad case definition and the broad control definition cohort	Inverse variance weighted	11	-0.0313641	0.0853345	0.969123	0.819862	1.14556	0.713214
genus Holdemanella	the broad case definition and the strict control definition cohort	Inverse variance weighted	11	0.0415509	0.0854191	1.04243	0.881729	1.23241	0.626658
genus Holdemanella	the strict case definition and the broad control definition cohort	Inverse variance weighted	11	0.174074	0.117735	1.19014	0.944891	1.49905	0.139267
genus Holdemanella	the strict case definition and the strict control definition cohort	Inverse variance weighted	11	0.11993	0.120587	1.12742	0.8901	1.42801	0.319955
genus Holdemania	the broad case definition and the broad control definition cohort	Inverse variance weighted	15	-0.0122402	0.0716677	0.987834	0.85838	1.13681	0.864389
genus Holdemania	the broad case definition and the strict control definition cohort	Inverse variance weighted	15	-0.05336	0.0805144	0.948039	0.809638	1.1101	0.507498
genus Holdemania	the strict case definition and the broad control definition cohort	Inverse variance weighted	15	-0.040649	0.114072	0.960166	0.767796	1.20073	0.721583
genus Holdemania	the strict case definition and the strict control definition cohort	Inverse variance weighted	15	-0.0569432	0.113394	0.944648	0.756392	1.17976	0.615547
genus Howardella	the broad case definition and the broad control definition cohort	Inverse variance weighted	10	0.081986	0.0630898	1.08544	0.959186	1.22831	0.193768
genus Howardella	the broad case definition and the strict control definition cohort	Inverse variance weighted	10	0.113376	0.072072	1.12005	0.9725	1.28999	0.115696
genus Howardella	the strict case definition and the broad control definition cohort	Inverse variance weighted	10	0.0596847	0.0868869	1.0615	0.895285	1.25858	0.492131
genus Howardella	the strict case definition and the strict control definition cohort	Inverse variance weighted	10	0.0878683	0.090296	1.09184	0.914743	1.30323	0.330497
genus Hungatella	the broad case definition and the broad control definition cohort	Inverse variance weighted	5	0.178178	0.119045	1.19504	0.946343	1.50909	0.134464
genus Hungatella	the broad case definition and the strict control definition cohort	Inverse variance weighted	5	0.171208	0.12369	1.18674	0.931252	1.51231	0.166308
genus Hungatella	the strict case definition and the broad control definition cohort	Inverse variance weighted	5	0.204301	0.155255	1.22667	0.904837	1.66296	0.188208
genus Hungatella	the strict case definition and the strict control definition cohort	Inverse variance weighted	5	0.0663943	0.152101	1.06865	0.793166	1.43981	0.662462
genus Intestinibacter	the broad case definition and the broad control definition cohort	Inverse variance weighted	15	-0.0340759	0.0851397	0.966498	0.817954	1.14202	0.688983
genus Intestinibacter	the broad case definition and the strict control definition cohort	Inverse variance weighted	15	-0.0390652	0.102495	0.961688	0.786663	1.17565	0.703097
genus Intestinibacter	the strict case definition and the broad control definition cohort	Inverse variance weighted	15	0.0376439	0.126252	1.03836	0.810738	1.32989	0.765578
genus Intestinibacter	the strict case definition and the strict control definition cohort	Inverse variance weighted	15	0.0563641	0.131678	1.05798	0.81732	1.36951	0.668619
genus Intestinimonas	the broad case definition and the broad control definition cohort	Inverse variance weighted	17	-0.0761583	0.0736193	0.926669	0.802156	1.07051	0.300908
genus Intestinimonas	the broad case definition and the strict control definition cohort	Inverse variance weighted	17	-0.0689894	0.0831922	0.933337	0.79291	1.09863	0.406947
genus Intestinimonas	the strict case definition and the broad control definition cohort	Inverse variance weighted	17	0.0594316	0.11509	1.06123	0.846924	1.32977	0.605579
genus Intestinimonas	the strict case definition and the strict control definition cohort	Inverse variance weighted	17	0.0241483	0.116486	1.02444	0.815329	1.28719	0.83577
genus Lachnoclostridium	the broad case definition and the broad control definition cohort	Inverse variance weighted	13	0.0224785	0.121579	1.02273	0.805884	1.29793	0.853316
genus Lachnoclostridium	the broad case definition and the strict control definition cohort	Inverse variance weighted	13	0.0354799	0.138651	1.03612	0.789562	1.35966	0.798034
genus Lachnoclostridium	the strict case definition and the broad control definition cohort	Inverse variance weighted	13	-0.149047	0.21818	0.861528	0.56176	1.32126	0.49452
genus Lachnoclostridium	the strict case definition and the strict control definition cohort	Inverse variance weighted	13	-0.113643	0.226588	0.892577	0.572492	1.39162	0.615992
genus Lachnospiraceae FCS020 group	the broad case definition and the broad control definition cohort	Inverse variance weighted	12	-0.0193247	0.0932117	0.980861	0.817079	1.17747	0.83576
genus Lachnospiraceae FCS020 group	the broad case definition and the strict control definition cohort	Inverse variance weighted	12	0.0319256	0.104701	1.03244	0.840896	1.26762	0.760425
genus Lachnospiraceae FCS020 group	the strict case definition and the broad control definition cohort	Inverse variance weighted	12	0.0406687	0.139768	1.04151	0.791934	1.36973	0.771072
genus Lachnospiraceae FCS020 group	the strict case definition and the strict control definition cohort	Inverse variance weighted	12	0.0218439	0.145129	1.02208	0.769043	1.35838	0.880359
genus Lachnospiraceae NC2004 group	the broad case definition and the broad control definition cohort	Inverse variance weighted	9	-0.0263357	0.0791628	0.974008	0.834022	1.13749	0.739377
genus Lachnospiraceae NC2004 group	the broad case definition and the strict control definition cohort	Inverse variance weighted	9	0.0452516	0.090047	1.04629	0.877007	1.24825	0.615293
genus Lachnospiraceae NC2004 group	the strict case definition and the broad control definition cohort	Inverse variance weighted	9	0.0131691	0.121156	1.01326	0.799078	1.28484	0.913444
genus Lachnospiraceae NC2004 group	the strict case definition and the strict control definition cohort	Inverse variance weighted	9	0.0699396	0.1413	1.07244	0.813013	1.41466	0.620619
genus Lachnospiraceae ND3007 group	the broad case definition and the broad control definition cohort	Inverse variance weighted	3	-0.24974	0.222528	0.779004	0.503639	1.20492	0.261742
genus Lachnospiraceae ND3007 group	the broad case definition and the strict control definition cohort	Inverse variance weighted	3	-0.373902	0.250162	0.688044	0.42138	1.12346	0.135009
genus Lachnospiraceae ND3007 group	the strict case definition and the broad control definition cohort	Inverse variance weighted	3	-0.114364	0.335397	0.891933	0.462207	1.72119	0.733118
genus Lachnospiraceae ND3007 group	the strict case definition and the strict control definition cohort	Inverse variance weighted	3	-0.248701	0.347424	0.779813	0.394691	1.54072	0.474089
genus Lachnospiraceae NK4A136 group	the broad case definition and the broad control definition cohort	Inverse variance weighted	15	0.0835104	0.0889948	1.0871	0.913091	1.29426	0.348052
genus Lachnospiraceae NK4A136 group	the broad case definition and the strict control definition cohort	Inverse variance weighted	15	0.0684743	0.0996765	1.07087	0.880829	1.30192	0.492104
genus Lachnospiraceae NK4A136 group	the strict case definition and the broad control definition cohort	Inverse variance weighted	15	-0.079279	0.133008	0.923782	0.711788	1.19892	0.551145
genus Lachnospiraceae NK4A136 group	the strict case definition and the strict control definition cohort	Inverse variance weighted	15	-0.0222916	0.137625	0.977955	0.746741	1.28076	0.871327
genus Lachnospiraceae UCG001	the broad case definition and the broad control definition cohort	Inverse variance weighted	13	0.0415198	0.0834497	1.04239	0.885112	1.22762	0.618806
genus Lachnospiraceae UCG001	the broad case definition and the strict control definition cohort	Inverse variance weighted	13	0.0417836	0.0943229	1.04267	0.866677	1.2544	0.657776
genus Lachnospiraceae UCG001	the strict case definition and the broad control definition cohort	Inverse variance weighted	13	0.0359	0.126147	1.03655	0.809493	1.3273	0.775959
genus Lachnospiraceae UCG001	the strict case definition and the strict control definition cohort	Inverse variance weighted	13	0.0849539	0.137286	1.08867	0.831831	1.4248	0.536041
genus Lachnospiraceae UCG004	the broad case definition and the broad control definition cohort	Inverse variance weighted	12	-0.0616397	0.131363	0.940222	0.726794	1.21632	0.638904
genus Lachnospiraceae UCG004	the broad case definition and the strict control definition cohort	Inverse variance weighted	12	-0.135433	0.133973	0.873337	0.671648	1.13559	0.312065
genus Lachnospiraceae UCG004	the strict case definition and the broad control definition cohort	Inverse variance weighted	12	0.0607681	0.158944	1.06265	0.778207	1.45107	0.702221
genus Lachnospiraceae UCG004	the strict case definition and the strict control definition cohort	Inverse variance weighted	12	0.042276	0.16506	1.04318	0.754846	1.44166	0.797854
genus Lachnospiraceae UCG008	the broad case definition and the broad control definition cohort	Inverse variance weighted	11	0.0996337	0.0754162	1.10477	0.95296	1.28075	0.186462
genus Lachnospiraceae UCG008	the broad case definition and the strict control definition cohort	Inverse variance weighted	11	0.0507075	0.0844934	1.05202	0.891456	1.24149	0.548416
genus Lachnospiraceae UCG008	the strict case definition and the broad control definition cohort	Inverse variance weighted	11	-0.0250156	0.11482	0.975295	0.778752	1.22144	0.827532
genus Lachnospiraceae UCG008	the strict case definition and the strict control definition cohort	Inverse variance weighted	11	-0.0431064	0.118359	0.95781	0.759504	1.20789	0.715708
genus Lachnospiraceae UCG010	the broad case definition and the broad control definition cohort	Inverse variance weighted (multiplicative random effects)	10	-0.0804934	0.159024	0.922661	0.675582	1.2601	0.612736
genus Lachnospiraceae UCG010	the broad case definition and the strict control definition cohort	Inverse variance weighted (multiplicative random effects)	10	-0.0198088	0.168406	0.980386	0.70477	1.36379	0.906365
genus Lachnospiraceae UCG010	the strict case definition and the broad control definition cohort	Inverse variance weighted	10	-0.0556345	0.157805	0.945885	0.694244	1.28874	0.724424
genus Lachnospiraceae UCG010	the strict case definition and the strict control definition cohort	Inverse variance weighted	10	-0.0555897	0.164761	0.945927	0.684873	1.30649	0.735818
genus Lactobacillus	the broad case definition and the broad control definition cohort	Inverse variance weighted	10	-0.0108574	0.0807209	0.989201	0.84445	1.15877	0.893003
genus Lactobacillus	the broad case definition and the strict control definition cohort	Inverse variance weighted	10	-0.0122698	0.0905247	0.987805	0.827209	1.17958	0.892184
genus Lactobacillus	the strict case definition and the broad control definition cohort	Inverse variance weighted	10	-0.0166409	0.126023	0.983497	0.768246	1.25906	0.894947
genus Lactobacillus	the strict case definition and the strict control definition cohort	Inverse variance weighted	10	0.0372719	0.127716	1.03798	0.808115	1.33322	0.770413
genus Lactococcus	the broad case definition and the broad control definition cohort	Inverse variance weighted	9	-0.0132124	0.0629593	0.986874	0.872308	1.11649	0.83378
genus Lactococcus	the broad case definition and the strict control definition cohort	Inverse variance weighted	9	-0.0623809	0.0710476	0.939525	0.817394	1.0799	0.379936
genus Lactococcus	the strict case definition and the broad control definition cohort	Inverse variance weighted	9	-0.146642	0.101147	0.863603	0.708298	1.05296	0.147119
genus Lactococcus	the strict case definition and the strict control definition cohort	Inverse variance weighted	9	-0.172997	0.0992205	0.84114	0.692485	1.02171	0.0812362
genus Marvinbryantia	the broad case definition and the broad control definition cohort	Inverse variance weighted (multiplicative random effects)	10	0.0392552	0.16807	1.04004	0.748142	1.44581	0.815323
genus Marvinbryantia	the broad case definition and the strict control definition cohort	Inverse variance weighted	10	0.0241582	0.15126	1.02445	0.761617	1.37799	0.873107
genus Marvinbryantia	the strict case definition and the broad control definition cohort	Inverse variance weighted	10	-0.0840875	0.174085	0.919351	0.653578	1.2932	0.629077
genus Marvinbryantia	the strict case definition and the strict control definition cohort	Inverse variance weighted	10	-0.160773	0.165653	0.851485	0.615418	1.1781	0.331777
genus Methanobrevibacter	the broad case definition and the broad control definition cohort	Inverse variance weighted	6	-0.00514212	0.0752688	0.994871	0.858414	1.15302	0.945534
genus Methanobrevibacter	the broad case definition and the strict control definition cohort	Inverse variance weighted	6	0.00993855	0.0847606	1.00999	0.855395	1.19252	0.906658
genus Methanobrevibacter	the strict case definition and the broad control definition cohort	Inverse variance weighted	6	-0.128955	0.116337	0.879014	0.69979	1.10414	0.267664
genus Methanobrevibacter	the strict case definition and the strict control definition cohort	Inverse variance weighted	6	-0.134694	0.119699	0.873983	0.691215	1.10508	0.260472
genus Odoribacter	the broad case definition and the broad control definition cohort	Inverse variance weighted	7	0.00771767	0.154714	1.00775	0.744143	1.36473	0.960215
genus Odoribacter	the broad case definition and the strict control definition cohort	Inverse variance weighted	7	0.0678135	0.195062	1.07017	0.730148	1.56852	0.728102
genus Odoribacter	the strict case definition and the broad control definition cohort	Inverse variance weighted	7	0.0763323	0.254513	1.07932	0.655397	1.77745	0.764242
genus Odoribacter	the strict case definition and the strict control definition cohort	Inverse variance weighted	7	0.135258	0.248821	1.14483	0.702977	1.86442	0.58672
genus Olsenella	the broad case definition and the broad control definition cohort	Inverse variance weighted	11	0.00321038	0.0586859	1.00322	0.894211	1.12551	0.956374
genus Olsenella	the broad case definition and the strict control definition cohort	Inverse variance weighted	11	-0.068075	0.0760386	0.93419	0.804841	1.08433	0.370643
genus Olsenella	the strict case definition and the broad control definition cohort	Inverse variance weighted	11	-0.00616384	0.0888572	0.993855	0.835	1.18293	0.944697
genus Olsenella	the strict case definition and the strict control definition cohort	Inverse variance weighted	11	-0.0234135	0.0995948	0.976858	0.803627	1.18743	0.814141
genus Oscillibacter	the broad case definition and the broad control definition cohort	Inverse variance weighted	14	0.0562368	0.0779288	1.05785	0.908007	1.23242	0.470514
genus Oscillibacter	the broad case definition and the strict control definition cohort	Inverse variance weighted	14	0.0285239	0.0868039	1.02893	0.867958	1.21977	0.742457
genus Oscillibacter	the strict case definition and the broad control definition cohort	Inverse variance weighted	14	0.160669	0.133681	1.1743	0.903621	1.52605	0.229408
genus Oscillibacter	the strict case definition and the strict control definition cohort	Inverse variance weighted	14	0.0453208	0.121227	1.04636	0.825073	1.32701	0.708514
genus Oscillospira	the broad case definition and the broad control definition cohort	Inverse variance weighted	8	0.361232	0.14671	1.4351	1.07646	1.91321	0.0138084
genus Oscillospira	the broad case definition and the strict control definition cohort	Inverse variance weighted	8	0.402694	0.12254	1.49585	1.17647	1.90194	0.00101535
genus Oscillospira	the strict case definition and the broad control definition cohort	Inverse variance weighted	8	0.326764	0.161377	1.38647	1.01052	1.9023	0.0428831
genus Oscillospira	the strict case definition and the strict control definition cohort	Inverse variance weighted	8	0.28504	0.166913	1.32982	0.958765	1.84447	0.087689
genus Oxalobacter	the broad case definition and the broad control definition cohort	Inverse variance weighted	11	0.0332378	0.059793	1.0338	0.919471	1.16234	0.578292
genus Oxalobacter	the broad case definition and the strict control definition cohort	Inverse variance weighted	11	0.00841516	0.0668111	1.00845	0.884675	1.14954	0.899768
genus Oxalobacter	the strict case definition and the broad control definition cohort	Inverse variance weighted	11	0.0937447	0.118821	1.09828	0.870102	1.38629	0.430137
genus Oxalobacter	the strict case definition and the strict control definition cohort	Inverse variance weighted	11	0.0587222	0.0970419	1.06048	0.876797	1.28264	0.545098
genus Parabacteroides	the broad case definition and the broad control definition cohort	Inverse variance weighted	6	-0.0960899	0.163356	0.908382	0.659504	1.25118	0.556382
genus Parabacteroides	the broad case definition and the strict control definition cohort	Inverse variance weighted	6	-0.130766	0.203069	0.877423	0.589323	1.30637	0.519609
genus Parabacteroides	the strict case definition and the broad control definition cohort	Inverse variance weighted	6	-0.31344	0.238094	0.730928	0.458358	1.16559	0.188022
genus Parabacteroides	the strict case definition and the strict control definition cohort	Inverse variance weighted	6	-0.338831	0.248632	0.712603	0.437731	1.16008	0.172952
genus Paraprevotella	the broad case definition and the broad control definition cohort	Inverse variance weighted	13	-0.00324555	0.087584	0.99676	0.839532	1.18343	0.97044
genus Paraprevotella	the broad case definition and the strict control definition cohort	Inverse variance weighted	13	-0.0569752	0.0941825	0.944617	0.785392	1.13612	0.545215
genus Paraprevotella	the strict case definition and the broad control definition cohort	Inverse variance weighted	13	0.0186046	0.115817	1.01878	0.811885	1.27839	0.872378
genus Paraprevotella	the strict case definition and the strict control definition cohort	Inverse variance weighted	13	-0.0112143	0.108613	0.988848	0.799239	1.22344	0.917764
genus Parasutterella	the broad case definition and the broad control definition cohort	Inverse variance weighted	15	0.182741	0.0809119	1.2005	1.02445	1.40682	0.0239133
genus Parasutterella	the broad case definition and the strict control definition cohort	Inverse variance weighted	15	0.148599	0.100676	1.16021	0.952441	1.4133	0.139943
genus Parasutterella	the strict case definition and the broad control definition cohort	Inverse variance weighted	15	0.0743239	0.121848	1.07716	0.848319	1.36772	0.541882
genus Parasutterella	the strict case definition and the strict control definition cohort	Inverse variance weighted	15	0.0625701	0.12895	1.06457	0.826818	1.37069	0.627514
genus Peptococcus	the broad case definition and the broad control definition cohort	Inverse variance weighted	12	-0.0364411	0.0641096	0.964215	0.85036	1.09331	0.56975
genus Peptococcus	the broad case definition and the strict control definition cohort	Inverse variance weighted	12	-0.0236057	0.0964955	0.976671	0.808369	1.18001	0.806742
genus Peptococcus	the strict case definition and the broad control definition cohort	Inverse variance weighted	12	0.0229078	0.0983164	1.02317	0.84384	1.24062	0.815761
genus Peptococcus	the strict case definition and the strict control definition cohort	Inverse variance weighted	12	0.0153855	0.102025	1.0155	0.83145	1.2403	0.880133
genus Phascolarctobacterium	the broad case definition and the broad control definition cohort	Inverse variance weighted	9	0.0809523	0.105545	1.08432	0.881688	1.33352	0.443087
genus Phascolarctobacterium	the broad case definition and the strict control definition cohort	Inverse variance weighted	9	0.0805403	0.118982	1.08387	0.858418	1.36854	0.498461
genus Phascolarctobacterium	the strict case definition and the broad control definition cohort	Inverse variance weighted (multiplicative random effects)	9	0.0625689	0.243194	1.06457	0.66094	1.71469	0.796963
genus Phascolarctobacterium	the strict case definition and the strict control definition cohort	Inverse variance weighted	9	-0.0292101	0.233147	0.971212	0.614972	1.53382	0.900297
genus Prevotella7	the broad case definition and the broad control definition cohort	Inverse variance weighted	11	-0.0300966	0.0555585	0.970352	0.870236	1.08199	0.588018
genus Prevotella7	the broad case definition and the strict control definition cohort	Inverse variance weighted	11	-0.0601066	0.0621325	0.941664	0.833696	1.06361	0.333347
genus Prevotella7	the strict case definition and the broad control definition cohort	Inverse variance weighted	11	-0.012486	0.0848638	0.987592	0.836257	1.16631	0.883029
genus Prevotella7	the strict case definition and the strict control definition cohort	Inverse variance weighted	11	-0.0134759	0.0869724	0.986615	0.831984	1.16998	0.876865
genus Prevotella9	the broad case definition and the broad control definition cohort	Inverse variance weighted	15	-0.148676	0.078895	0.861849	0.73837	1.00598	0.0595008
genus Prevotella9	the broad case definition and the strict control definition cohort	Inverse variance weighted	14	-0.116946	0.0896373	0.889633	0.746294	1.0605	0.192008
genus Prevotella9	the strict case definition and the broad control definition cohort	Inverse variance weighted	15	0.04367	0.123636	1.04464	0.819831	1.33109	0.723928
genus Prevotella9	the strict case definition and the strict control definition cohort	Inverse variance weighted	15	0.0427911	0.127825	1.04372	0.812413	1.34088	0.737804
genus Rikenellaceae RC9 gut group	the broad case definition and the broad control definition cohort	Inverse variance weighted (multiplicative random effects)	11	0.09598	0.0738378	1.10074	0.952427	1.27214	0.193643
genus Rikenellaceae RC9 gut group	the broad case definition and the strict control definition cohort	Inverse variance weighted (multiplicative random effects)	11	0.0521426	0.0881331	1.05353	0.88639	1.25218	0.554095
genus Rikenellaceae RC9 gut group	the strict case definition and the broad control definition cohort	Inverse variance weighted	11	0.0937379	0.0894194	1.09827	0.92171	1.30866	0.294503
genus Rikenellaceae RC9 gut group	the strict case definition and the strict control definition cohort	Inverse variance weighted	11	0.032152	0.0841935	1.03267	0.875581	1.21795	0.702549
genus Romboutsia	the broad case definition and the broad control definition cohort	Inverse variance weighted	13	-0.0915535	0.0927264	0.912512	0.760867	1.09438	0.323471
genus Romboutsia	the broad case definition and the strict control definition cohort	Inverse variance weighted	13	-0.123836	0.10524	0.883525	0.718847	1.08593	0.239316
genus Romboutsia	the strict case definition and the broad control definition cohort	Inverse variance weighted	13	-0.0811653	0.142291	0.922041	0.697637	1.21863	0.568394
genus Romboutsia	the strict case definition and the strict control definition cohort	Inverse variance weighted	13	-0.156651	0.149969	0.855002	0.637252	1.14716	0.296227
genus Roseburia	the broad case definition and the broad control definition cohort	Inverse variance weighted	13	-0.00274777	0.120777	0.997256	0.787045	1.26361	0.981849
genus Roseburia	the broad case definition and the strict control definition cohort	Inverse variance weighted	13	-0.0045523	0.123102	0.995458	0.782054	1.26709	0.970501
genus Roseburia	the strict case definition and the broad control definition cohort	Inverse variance weighted	13	0.0119825	0.181703	1.01205	0.708818	1.44502	0.947421
genus Roseburia	the strict case definition and the strict control definition cohort	Inverse variance weighted	13	0.0172511	0.174568	1.0174	0.722598	1.43248	0.92128
genus Ruminiclostridium5	the broad case definition and the broad control definition cohort	Inverse variance weighted	11	0.104823	0.124298	1.11051	0.870401	1.41687	0.399052
genus Ruminiclostridium5	the broad case definition and the strict control definition cohort	Inverse variance weighted	11	0.0401099	0.13992	1.04093	0.791256	1.36937	0.774371
genus Ruminiclostridium5	the strict case definition and the broad control definition cohort	Inverse variance weighted	11	0.0218041	0.184848	1.02204	0.711416	1.4683	0.906102
genus Ruminiclostridium5	the strict case definition and the strict control definition cohort	Inverse variance weighted	11	-0.0400522	0.193471	0.960739	0.657537	1.40375	0.835994
genus Ruminiclostridium6	the broad case definition and the broad control definition cohort	Inverse variance weighted	16	-0.00312571	0.0821745	0.996879	0.848583	1.17109	0.969658
genus Ruminiclostridium6	the broad case definition and the strict control definition cohort	Inverse variance weighted	16	0.00185043	0.0921868	1.00185	0.836243	1.20026	0.983985
genus Ruminiclostridium6	the strict case definition and the broad control definition cohort	Inverse variance weighted	16	-0.0799313	0.124603	0.92318	0.72314	1.17856	0.521205
genus Ruminiclostridium6	the strict case definition and the strict control definition cohort	Inverse variance weighted	16	-0.088472	0.128091	0.915329	0.712105	1.17655	0.489756
genus Ruminiclostridium9	the broad case definition and the broad control definition cohort	Inverse variance weighted	9	-0.0492539	0.134849	0.951939	0.730842	1.23992	0.714923
genus Ruminiclostridium9	the broad case definition and the strict control definition cohort	Inverse variance weighted	9	0.118008	0.15041	1.12525	0.837951	1.51106	0.432702
genus Ruminiclostridium9	the strict case definition and the broad control definition cohort	Inverse variance weighted	9	0.0284891	0.231965	1.0289	0.65301	1.62116	0.902252
genus Ruminiclostridium9	the strict case definition and the strict control definition cohort	Inverse variance weighted	9	0.208553	0.205519	1.23189	0.82344	1.84296	0.310219
genus Ruminococcaceae NK4A214 group	the broad case definition and the broad control definition cohort	Inverse variance weighted	13	-0.150881	0.105922	0.85995	0.698733	1.05837	0.154315
genus Ruminococcaceae NK4A214 group	the broad case definition and the strict control definition cohort	Inverse variance weighted	13	-0.161909	0.119169	0.850519	0.673357	1.07429	0.174257
genus Ruminococcaceae NK4A214 group	the strict case definition and the broad control definition cohort	Inverse variance weighted	13	-0.262366	0.159155	0.769229	0.563094	1.05083	0.0992502
genus Ruminococcaceae NK4A214 group	the strict case definition and the strict control definition cohort	Inverse variance weighted	13	-0.159805	0.166044	0.85231	0.615543	1.18015	0.335837
genus Ruminococcaceae UCG002	the broad case definition and the broad control definition cohort	Inverse variance weighted	22	0.0206522	0.0994005	1.02087	0.840152	1.24045	0.83541
genus Ruminococcaceae UCG002	the broad case definition and the strict control definition cohort	Inverse variance weighted	22	0.0893388	0.0964837	1.09345	0.905046	1.32108	0.354473
genus Ruminococcaceae UCG002	the strict case definition and the broad control definition cohort	Inverse variance weighted	22	0.0780686	0.145359	1.0812	0.813154	1.4376	0.591216
genus Ruminococcaceae UCG002	the strict case definition and the strict control definition cohort	Inverse variance weighted	22	0.0659974	0.144487	1.06822	0.804771	1.41792	0.647836
genus Ruminococcaceae UCG003	the broad case definition and the broad control definition cohort	Inverse variance weighted	12	0.0941594	0.102034	1.09873	0.89958	1.34198	0.356098
genus Ruminococcaceae UCG003	the broad case definition and the strict control definition cohort	Inverse variance weighted	12	0.108156	0.133644	1.11422	0.857456	1.44788	0.41835
genus Ruminococcaceae UCG003	the strict case definition and the broad control definition cohort	Inverse variance weighted	12	0.193456	0.191405	1.21344	0.833853	1.76581	0.312154
genus Ruminococcaceae UCG003	the strict case definition and the strict control definition cohort	Inverse variance weighted	12	0.261961	0.171841	1.29948	0.927885	1.81988	0.127399
genus Ruminococcaceae UCG004	the broad case definition and the broad control definition cohort	Inverse variance weighted	10	0.0680862	0.0933411	1.07046	0.891489	1.28535	0.465736
genus Ruminococcaceae UCG004	the broad case definition and the strict control definition cohort	Inverse variance weighted	10	-0.0554967	0.10541	0.946015	0.769434	1.16312	0.598551
genus Ruminococcaceae UCG004	the strict case definition and the broad control definition cohort	Inverse variance weighted	10	-0.0371258	0.157664	0.963555	0.707409	1.31245	0.81384
genus Ruminococcaceae UCG004	the strict case definition and the strict control definition cohort	Inverse variance weighted	10	-0.125787	0.150406	0.881803	0.656664	1.18413	0.402979
genus Ruminococcaceae UCG005	the broad case definition and the broad control definition cohort	Inverse variance weighted	14	0.00618645	0.102307	1.00621	0.823382	1.22962	0.951782
genus Ruminococcaceae UCG005	the broad case definition and the strict control definition cohort	Inverse variance weighted	14	-0.0372488	0.121924	0.963436	0.758647	1.22351	0.759978
genus Ruminococcaceae UCG005	the strict case definition and the broad control definition cohort	Inverse variance weighted	14	-0.15022	0.141042	0.860519	0.652683	1.13454	0.286844
genus Ruminococcaceae UCG005	the strict case definition and the strict control definition cohort	Inverse variance weighted	14	-0.165167	0.168212	0.847752	0.609655	1.17884	0.32615
genus Ruminococcaceae UCG009	the broad case definition and the broad control definition cohort	Inverse variance weighted	12	0.0301185	0.100781	1.03058	0.845851	1.25564	0.765054
genus Ruminococcaceae UCG009	the broad case definition and the strict control definition cohort	Inverse variance weighted (multiplicative random effects)	12	0.0327185	0.11798	1.03326	0.819941	1.30208	0.781533
genus Ruminococcaceae UCG009	the strict case definition and the broad control definition cohort	Inverse variance weighted (multiplicative random effects)	12	0.191913	0.15736	1.21156	0.890019	1.64928	0.222625
genus Ruminococcaceae UCG009	the strict case definition and the strict control definition cohort	Inverse variance weighted	12	0.181122	0.120972	1.19856	0.945555	1.51927	0.134335
genus Ruminococcaceae UCG010	the broad case definition and the broad control definition cohort	Inverse variance weighted	6	0.213762	0.133277	1.23833	0.953648	1.60799	0.108737
genus Ruminococcaceae UCG010	the broad case definition and the strict control definition cohort	Inverse variance weighted	6	0.114505	0.147732	1.12132	0.839415	1.49789	0.43829
genus Ruminococcaceae UCG010	the strict case definition and the broad control definition cohort	Inverse variance weighted	6	-0.034827	0.256022	0.965772	0.584716	1.59516	0.891796
genus Ruminococcaceae UCG010	the strict case definition and the strict control definition cohort	Inverse variance weighted	6	-0.168645	0.210126	0.844809	0.559624	1.27533	0.422212
genus Ruminococcaceae UCG011	the broad case definition and the broad control definition cohort	Inverse variance weighted	8	0.0558441	0.0646821	1.05743	0.931524	1.20036	0.387939
genus Ruminococcaceae UCG011	the broad case definition and the strict control definition cohort	Inverse variance weighted	8	0.0227824	0.0718296	1.02304	0.888693	1.17771	0.751112
genus Ruminococcaceae UCG011	the strict case definition and the broad control definition cohort	Inverse variance weighted	8	-0.0226725	0.0968966	0.977583	0.808488	1.18204	0.814996
genus Ruminococcaceae UCG011	the strict case definition and the strict control definition cohort	Inverse variance weighted	8	-0.0159437	0.101541	0.984183	0.806571	1.20091	0.875231
genus Ruminococcaceae UCG013	the broad case definition and the broad control definition cohort	Inverse variance weighted	12	-0.13829	0.107385	0.870847	0.70556	1.07485	0.197817
genus Ruminococcaceae UCG013	the broad case definition and the strict control definition cohort	Inverse variance weighted	12	-0.118907	0.129051	0.88789	0.689459	1.14343	0.356844
genus Ruminococcaceae UCG013	the strict case definition and the broad control definition cohort	Inverse variance weighted	12	0.104067	0.159474	1.10967	0.811799	1.51685	0.514037
genus Ruminococcaceae UCG013	the strict case definition and the strict control definition cohort	Inverse variance weighted	12	0.0936547	0.165853	1.09818	0.793408	1.52003	0.572289
genus Ruminococcaceae UCG014	the broad case definition and the broad control definition cohort	Inverse variance weighted	11	-0.0275995	0.120728	0.972778	0.767799	1.23248	0.819173
genus Ruminococcaceae UCG014	the broad case definition and the strict control definition cohort	Inverse variance weighted	11	0.0249562	0.132892	1.02527	0.790166	1.33033	0.851039
genus Ruminococcaceae UCG014	the strict case definition and the broad control definition cohort	Inverse variance weighted	11	-0.0440004	0.157122	0.956954	0.703309	1.30207	0.779447
genus Ruminococcaceae UCG014	the strict case definition and the strict control definition cohort	Inverse variance weighted	11	-0.0144441	0.159528	0.98566	0.720998	1.34747	0.927856
genus Ruminococcus1	the broad case definition and the broad control definition cohort	Inverse variance weighted	10	-0.014799	0.117496	0.98531	0.782634	1.24047	0.899769
genus Ruminococcus1	the broad case definition and the strict control definition cohort	Inverse variance weighted	10	0.0291727	0.132545	1.0296	0.794045	1.33504	0.825795
genus Ruminococcus1	the strict case definition and the broad control definition cohort	Inverse variance weighted	10	-0.122314	0.19443	0.884871	0.604475	1.29533	0.52929
genus Ruminococcus1	the strict case definition and the strict control definition cohort	Inverse variance weighted	10	-0.0694374	0.190753	0.932919	0.641907	1.35586	0.715845
genus Ruminococcus2	the broad case definition and the broad control definition cohort	Inverse variance weighted	15	0.000491919	0.106106	1.00049	0.812632	1.23178	0.996301
genus Ruminococcus2	the broad case definition and the strict control definition cohort	Inverse variance weighted	15	0.010226	0.110945	1.01028	0.812835	1.25568	0.926562
genus Ruminococcus2	the strict case definition and the broad control definition cohort	Inverse variance weighted	15	-0.183205	0.139676	0.832597	0.633199	1.09479	0.189641
genus Ruminococcus2	the strict case definition and the strict control definition cohort	Inverse variance weighted	15	-0.136107	0.144272	0.872749	0.657783	1.15797	0.345474
genus Ruminococcus gauvreauii group	the broad case definition and the broad control definition cohort	Inverse variance weighted	12	-0.0869436	0.101822	0.916729	0.750876	1.11922	0.393173
genus Ruminococcus gauvreauii group	the broad case definition and the strict control definition cohort	Inverse variance weighted	12	0.00905497	0.114365	1.0091	0.806461	1.26265	0.936892
genus Ruminococcus gauvreauii group	the strict case definition and the broad control definition cohort	Inverse variance weighted	12	-0.129255	0.153792	0.87875	0.650063	1.18789	0.400654
genus Ruminococcus gauvreauii group	the strict case definition and the strict control definition cohort	Inverse variance weighted	12	-0.112637	0.159322	0.893475	0.65383	1.22096	0.479579
genus Ruminococcus gnavus group	the broad case definition and the broad control definition cohort	Inverse variance weighted	12	0.0572057	0.0685508	1.05887	0.925747	1.21114	0.403999
genus Ruminococcus gnavus group	the broad case definition and the strict control definition cohort	Inverse variance weighted	12	0.0278409	0.0768303	1.02823	0.884488	1.19534	0.717076
genus Ruminococcus gnavus group	the strict case definition and the broad control definition cohort	Inverse variance weighted	12	0.0112584	0.103464	1.01132	0.825693	1.23868	0.91335
genus Ruminococcus gnavus group	the strict case definition and the strict control definition cohort	Inverse variance weighted	12	0.0067598	0.106787	1.00678	0.816652	1.24118	0.949526
genus Ruminococcus torques group	the broad case definition and the broad control definition cohort	Inverse variance weighted	9	0.0721281	0.149609	1.07479	0.801633	1.44103	0.629726
genus Ruminococcus torques group	the broad case definition and the strict control definition cohort	Inverse variance weighted	9	-0.018198	0.169462	0.981967	0.704446	1.36882	0.914482
genus Ruminococcus torques group	the strict case definition and the broad control definition cohort	Inverse variance weighted	9	0.136259	0.189248	1.14598	0.790834	1.66061	0.471524
genus Ruminococcus torques group	the strict case definition and the strict control definition cohort	Inverse variance weighted	9	-0.0112419	0.19692	0.988821	0.672196	1.45459	0.954475
genus Sellimonas	the broad case definition and the broad control definition cohort	Inverse variance weighted	9	-0.0302465	0.057619	0.970206	0.866598	1.0862	0.599625
genus Sellimonas	the broad case definition and the strict control definition cohort	Inverse variance weighted	9	0.0323031	0.0645895	1.03283	0.910017	1.17222	0.616984
genus Sellimonas	the strict case definition and the broad control definition cohort	Inverse variance weighted	9	0.0653826	0.0891316	1.06757	0.896448	1.27135	0.463222
genus Sellimonas	the strict case definition and the strict control definition cohort	Inverse variance weighted	9	0.111034	0.0915928	1.11743	0.933805	1.33717	0.225414
genus Senegalimassilia	the broad case definition and the broad control definition cohort	Inverse variance weighted	5	-0.0581778	0.114003	0.943482	0.754558	1.17971	0.609829
genus Senegalimassilia	the broad case definition and the strict control definition cohort	Inverse variance weighted	5	0.104956	0.128046	1.11066	0.864146	1.4275	0.4124
genus Senegalimassilia	the strict case definition and the broad control definition cohort	Inverse variance weighted	5	-0.0714239	0.206662	0.931067	0.620964	1.39603	0.729638
genus Senegalimassilia	the strict case definition and the strict control definition cohort	Inverse variance weighted	5	0.0667	0.211854	1.06897	0.705722	1.6192	0.752884
genus Slackia	the broad case definition and the broad control definition cohort	Inverse variance weighted	6	0.00822939	0.138089	1.00826	0.769184	1.32165	0.952478
genus Slackia	the broad case definition and the strict control definition cohort	Inverse variance weighted	6	0.0240317	0.151002	1.02432	0.761906	1.37712	0.873552
genus Slackia	the strict case definition and the broad control definition cohort	Inverse variance weighted	6	0.0742327	0.179488	1.07706	0.757627	1.53117	0.679182
genus Slackia	the strict case definition and the strict control definition cohort	Inverse variance weighted	6	-0.0349034	0.185354	0.965699	0.671529	1.38873	0.850636
genus Streptococcus	the broad case definition and the broad control definition cohort	Inverse variance weighted	15	-0.1556	0.098775	0.855902	0.705253	1.03873	0.115188
genus Streptococcus	the broad case definition and the strict control definition cohort	Inverse variance weighted	15	-0.127538	0.110549	0.88026	0.708778	1.09323	0.248632
genus Streptococcus	the strict case definition and the broad control definition cohort	Inverse variance weighted	15	-0.169411	0.146042	0.844162	0.634033	1.12393	0.246044
genus Streptococcus	the strict case definition and the strict control definition cohort	Inverse variance weighted	15	-0.129627	0.151177	0.878423	0.653159	1.18138	0.391198
genus Subdoligranulum	the broad case definition and the broad control definition cohort	Inverse variance weighted	11	0.0376759	0.115831	1.03839	0.827495	1.30304	0.744978
genus Subdoligranulum	the broad case definition and the strict control definition cohort	Inverse variance weighted	11	0.0860857	0.130485	1.0899	0.843948	1.40753	0.509422
genus Subdoligranulum	the strict case definition and the broad control definition cohort	Inverse variance weighted	11	-0.00917107	0.165173	0.990871	0.716835	1.36967	0.955721
genus Subdoligranulum	the strict case definition and the strict control definition cohort	Inverse variance weighted	11	0.0873261	0.176235	1.09125	0.772523	1.54148	0.62024
genus Sutterella	the broad case definition and the broad control definition cohort	Inverse variance weighted	12	-0.0550451	0.115874	0.946442	0.754154	1.18776	0.634756
genus Sutterella	the broad case definition and the strict control definition cohort	Inverse variance weighted	12	-0.068693	0.123047	0.933613	0.733546	1.18825	0.576662
genus Sutterella	the strict case definition and the broad control definition cohort	Inverse variance weighted	12	0.0575953	0.150279	1.05929	0.78903	1.42211	0.701529
genus Sutterella	the strict case definition and the strict control definition cohort	Inverse variance weighted	12	0.0880585	0.154604	1.09205	0.806569	1.47858	0.568967
genus Terrisporobacter	the broad case definition and the broad control definition cohort	Inverse variance weighted	5	0.00568173	0.105705	1.0057	0.817503	1.23722	0.957134
genus Terrisporobacter	the broad case definition and the strict control definition cohort	Inverse variance weighted	5	-0.057681	0.117527	0.943951	0.749736	1.18848	0.623576
genus Terrisporobacter	the strict case definition and the broad control definition cohort	Inverse variance weighted	5	-0.131235	0.160168	0.877012	0.640719	1.20045	0.412582
genus Terrisporobacter	the strict case definition and the strict control definition cohort	Inverse variance weighted	5	-0.185692	0.162771	0.830529	0.603673	1.14264	0.253945
genus Turicibacter	the broad case definition and the broad control definition cohort	Inverse variance weighted	10	-0.0367006	0.0894407	0.963965	0.808961	1.14867	0.681561
genus Turicibacter	the broad case definition and the strict control definition cohort	Inverse variance weighted	10	-0.0590476	0.099677	0.942662	0.77537	1.14605	0.55359
genus Turicibacter	the strict case definition and the broad control definition cohort	Inverse variance weighted	10	-0.068171	0.135821	0.934101	0.715782	1.21901	0.615724
genus Turicibacter	the strict case definition and the strict control definition cohort	Inverse variance weighted	10	-0.0726355	0.137684	0.92994	0.709995	1.21802	0.597811
genus Tyzzerella3	the broad case definition and the broad control definition cohort	Inverse variance weighted	13	0.0909554	0.0595993	1.09522	0.974472	1.23093	0.126981
genus Tyzzerella3	the broad case definition and the strict control definition cohort	Inverse variance weighted	13	0.0469134	0.0664661	1.04803	0.92002	1.19385	0.480297
genus Tyzzerella3	the strict case definition and the broad control definition cohort	Inverse variance weighted	13	0.0968828	0.090315	1.10173	0.922992	1.31508	0.283396
genus Tyzzerella3	the strict case definition and the strict control definition cohort	Inverse variance weighted	13	0.0467545	0.0924444	1.04786	0.874208	1.25602	0.613026
genus Veillonella	the broad case definition and the broad control definition cohort	Inverse variance weighted	7	0.32217	0.112743	1.38012	1.10649	1.72141	0.00426911
genus Veillonella	the broad case definition and the strict control definition cohort	Inverse variance weighted	7	0.348266	0.15105	1.41661	1.05359	1.9047	0.0211312
genus Veillonella	the strict case definition and the broad control definition cohort	Inverse variance weighted	7	0.120236	0.238051	1.12776	0.70727	1.79825	0.613498
genus Veillonella	the strict case definition and the strict control definition cohort	Inverse variance weighted	7	0.193018	0.242981	1.2129	0.75335	1.95279	0.426978
genus Victivallis	the broad case definition and the broad control definition cohort	Inverse variance weighted	10	0.0363934	0.0568834	1.03706	0.927652	1.15938	0.52231
genus Victivallis	the broad case definition and the strict control definition cohort	Inverse variance weighted	10	-0.00365636	0.0635671	0.99635	0.879635	1.12855	0.954131
genus Victivallis	the strict case definition and the broad control definition cohort	Inverse variance weighted	10	0.0802159	0.0864017	1.08352	0.914725	1.28346	0.353197
genus Victivallis	the strict case definition and the strict control definition cohort	Inverse variance weighted	10	0.0473293	0.0889876	1.04847	0.880658	1.24825	0.59482
genus Actinomyces	the broad case definition and the broad control definition cohort	MR Egger	7	0.423079	0.283076	1.52665	0.87656	2.65889	0.195259
genus Actinomyces	the broad case definition and the strict control definition cohort	MR Egger	7	0.466532	0.344843	1.59446	0.811103	3.13436	0.234049
genus Actinomyces	the strict case definition and the broad control definition cohort	MR Egger	7	0.363875	0.400763	1.43889	0.655983	3.15621	0.405536
genus Actinomyces	the strict case definition and the strict control definition cohort	MR Egger	7	0.520983	0.388287	1.68368	0.786582	3.60393	0.237387
genus Adlercreutzia	the broad case definition and the broad control definition cohort	MR Egger	8	-0.189022	0.447273	0.827768	0.344495	1.989	0.687306
genus Adlercreutzia	the broad case definition and the strict control definition cohort	MR Egger	8	-0.169493	0.505795	0.844093	0.313219	2.27474	0.748953
genus Adlercreutzia	the strict case definition and the broad control definition cohort	MR Egger	8	0.453353	0.663436	1.57358	0.428707	5.77587	0.519892
genus Adlercreutzia	the strict case definition and the strict control definition cohort	MR Egger	8	0.371028	0.699061	1.44922	0.368199	5.70412	0.614653
genus Akkermansia	the broad case definition and the broad control definition cohort	MR Egger	11	0.668034	0.360469	1.9504	0.962245	3.95331	0.0968512
genus Akkermansia	the broad case definition and the strict control definition cohort	MR Egger	11	0.49503	0.389653	1.64055	0.764381	3.52101	0.235786
genus Akkermansia	the strict case definition and the broad control definition cohort	MR Egger	11	0.661491	0.509969	1.93768	0.713161	5.26473	0.226853
genus Akkermansia	the strict case definition and the strict control definition cohort	MR Egger	11	0.389494	0.521735	1.47623	0.53094	4.10455	0.474393
genus Alistipes	the broad case definition and the broad control definition cohort	MR Egger	14	0.409833	0.599973	1.50657	0.464816	4.8831	0.507527
genus Alistipes	the broad case definition and the strict control definition cohort	MR Egger	14	0.249384	0.645476	1.28323	0.362131	4.54722	0.705996
genus Alistipes	the strict case definition and the broad control definition cohort	MR Egger	14	0.346998	0.809786	1.41481	0.289332	6.91836	0.675874
genus Alistipes	the strict case definition and the strict control definition cohort	MR Egger	14	-0.226857	0.901878	0.797035	0.136076	4.66844	0.805654
genus Allisonella	the broad case definition and the broad control definition cohort	MR Egger	8	0.110055	0.401123	1.11634	0.508573	2.45041	0.793005
genus Allisonella	the broad case definition and the strict control definition cohort	MR Egger	8	-0.0157341	0.451605	0.984389	0.406212	2.38551	0.973337
genus Allisonella	the strict case definition and the broad control definition cohort	MR Egger	8	0.534851	0.605326	1.70719	0.521218	5.59173	0.410927
genus Allisonella	the strict case definition and the strict control definition cohort	MR Egger	8	-0.22446	0.630253	0.798948	0.232293	2.7479	0.733922
genus Alloprevotella	the broad case definition and the broad control definition cohort	MR Egger	6	-0.265561	0.646588	0.766775	0.215914	2.72305	0.702332
genus Alloprevotella	the broad case definition and the strict control definition cohort	MR Egger	6	-0.190731	0.72305	0.826355	0.200306	3.40909	0.804976
genus Alloprevotella	the strict case definition and the broad control definition cohort	MR Egger	6	-0.00600512	0.97294	0.994013	0.147642	6.6923	0.995371
genus Alloprevotella	the strict case definition and the strict control definition cohort	MR Egger	6	-0.127546	0.997561	0.880253	0.124585	6.2194	0.904432
genus Anaerofilum	the broad case definition and the broad control definition cohort	MR Egger	11	0.170544	0.337614	1.18595	0.611904	2.29853	0.625595
genus Anaerofilum	the broad case definition and the strict control definition cohort	MR Egger	11	-0.283656	0.377383	0.753025	0.359397	1.57777	0.471465
genus Anaerofilum	the strict case definition and the broad control definition cohort	MR Egger	11	0.0797583	0.514416	1.08303	0.395147	2.96837	0.880206
genus Anaerofilum	the strict case definition and the strict control definition cohort	MR Egger	11	-0.122762	0.530855	0.884474	0.312473	2.50356	0.82229
genus Anaerostipes	the broad case definition and the broad control definition cohort	MR Egger	13	0.19814	0.378382	1.21913	0.580719	2.55939	0.610909
genus Anaerostipes	the broad case definition and the strict control definition cohort	MR Egger	13	-0.192588	0.546596	0.824821	0.282545	2.40787	0.73124
genus Anaerostipes	the strict case definition and the broad control definition cohort	MR Egger	13	0.952998	0.640092	2.59347	0.739647	9.09367	0.164628
genus Anaerostipes	the strict case definition and the strict control definition cohort	MR Egger	13	0.681059	0.654127	1.97597	0.548247	7.12171	0.320139
genus Anaerotruncus	the broad case definition and the broad control definition cohort	MR Egger	13	0.440174	0.325207	1.55298	0.821	2.93756	0.203048
genus Anaerotruncus	the broad case definition and the strict control definition cohort	MR Egger	13	0.08189	0.395427	1.08534	0.5	2.35591	0.839721
genus Anaerotruncus	the strict case definition and the broad control definition cohort	MR Egger	13	0.26268	0.494668	1.30041	0.493185	3.42886	0.605959
genus Anaerotruncus	the strict case definition and the strict control definition cohort	MR Egger	13	-0.129566	0.558181	0.878476	0.294169	2.62339	0.820705
genus Bacteroides	the broad case definition and the broad control definition cohort	MR Egger	9	-1.42532	0.690571	0.240431	0.0621105	0.930716	0.0779067
genus Bacteroides	the broad case definition and the strict control definition cohort	MR Egger	9	-0.901263	0.799152	0.406057	0.084788	1.94464	0.296582
genus Bacteroides	the strict case definition and the broad control definition cohort	MR Egger	9	-0.435112	1.03867	0.647192	0.0845087	4.95638	0.687834
genus Bacteroides	the strict case definition and the strict control definition cohort	MR Egger	9	-0.54712	1.10178	0.578614	0.0667626	5.0147	0.6347
genus Barnesiella	the broad case definition and the broad control definition cohort	MR Egger	14	-0.421448	0.333298	0.656096	0.341396	1.26089	0.230066
genus Barnesiella	the broad case definition and the strict control definition cohort	MR Egger	14	-0.436119	0.377888	0.646541	0.30827	1.356	0.270929
genus Barnesiella	the strict case definition and the broad control definition cohort	MR Egger	14	-1.41648	0.506317	0.242567	0.0899178	0.654361	0.0161156
genus Barnesiella	the strict case definition and the strict control definition cohort	MR Egger	14	-1.48518	0.531936	0.226462	0.0798366	0.642375	0.0162833
genus Bifidobacterium	the broad case definition and the broad control definition cohort	MR Egger	13	0.408726	0.246917	1.5049	0.927529	2.44167	0.126081
genus Bifidobacterium	the broad case definition and the strict control definition cohort	MR Egger	13	0.369295	0.272927	1.44671	0.84735	2.47003	0.203181
genus Bifidobacterium	the strict case definition and the broad control definition cohort	MR Egger	13	0.252946	0.382548	1.28781	0.608446	2.72574	0.522083
genus Bifidobacterium	the strict case definition and the strict control definition cohort	MR Egger	13	0.325205	0.386872	1.38431	0.648519	2.95493	0.418469
genus Bilophila	the broad case definition and the broad control definition cohort	MR Egger	13	0.256348	0.573108	1.2922	0.420234	3.97346	0.663343
genus Bilophila	the broad case definition and the strict control definition cohort	MR Egger	13	0.168506	0.586682	1.18354	0.37479	3.73745	0.779283
genus Bilophila	the strict case definition and the broad control definition cohort	MR Egger	13	0.325733	0.819978	1.38505	0.277642	6.90946	0.698785
genus Bilophila	the strict case definition and the strict control definition cohort	MR Egger	13	0.0823151	0.734292	1.0858	0.257458	4.57921	0.912763
genus Butyricicoccus	the broad case definition and the broad control definition cohort	MR Egger	8	0.327962	0.200445	1.38814	0.937152	2.05615	0.15292
genus Butyricicoccus	the broad case definition and the strict control definition cohort	MR Egger	8	0.302453	0.22809	1.35317	0.865365	2.11596	0.233075
genus Butyricicoccus	the strict case definition and the broad control definition cohort	MR Egger	8	0.234051	0.339794	1.26371	0.649245	2.45972	0.516683
genus Butyricicoccus	the strict case definition and the strict control definition cohort	MR Egger	8	-0.0166856	0.33141	0.983453	0.513632	1.88302	0.96148
genus Butyricimonas	the broad case definition and the broad control definition cohort	MR Egger	13	-0.111334	0.290311	0.89464	0.506443	1.5804	0.708659
genus Butyricimonas	the broad case definition and the strict control definition cohort	MR Egger	13	-0.125682	0.327785	0.881895	0.463875	1.67661	0.708708
genus Butyricimonas	the strict case definition and the broad control definition cohort	MR Egger	13	0.476923	0.45217	1.61111	0.664095	3.90859	0.314159
genus Butyricimonas	the strict case definition and the strict control definition cohort	MR Egger	13	0.190062	0.486622	1.20933	0.465931	3.1388	0.703569
genus Butyrivibrio	the broad case definition and the broad control definition cohort	MR Egger	15	-0.0446814	0.232091	0.956302	0.606786	1.50714	0.850312
genus Butyrivibrio	the broad case definition and the strict control definition cohort	MR Egger	15	-0.211709	0.284568	0.8092	0.463262	1.41347	0.470131
genus Butyrivibrio	the strict case definition and the broad control definition cohort	MR Egger	15	-0.180477	0.48649	0.834872	0.321745	2.16635	0.71663
genus Butyrivibrio	the strict case definition and the strict control definition cohort	MR Egger	15	-0.260993	0.492991	0.770286	0.293096	2.02439	0.605446
genus Candidatus Soleaferrea	the broad case definition and the broad control definition cohort	MR Egger	11	0.117802	0.381135	1.12502	0.533006	2.3746	0.764294
genus Candidatus Soleaferrea	the broad case definition and the strict control definition cohort	MR Egger	11	-0.165614	0.427285	0.847373	0.366743	1.95789	0.707322
genus Candidatus Soleaferrea	the strict case definition and the broad control definition cohort	MR Egger	11	0.441171	0.60625	1.55453	0.473748	5.10092	0.485294
genus Candidatus Soleaferrea	the strict case definition and the strict control definition cohort	MR Egger	11	0.265706	0.609143	1.30435	0.395259	4.30435	0.672971
genus Catenibacterium	the broad case definition and the broad control definition cohort	MR Egger	5	-0.889517	0.702991	0.410854	0.103583	1.62962	0.295097
genus Catenibacterium	the broad case definition and the strict control definition cohort	MR Egger	5	-0.725642	0.788053	0.484014	0.103289	2.2681	0.425062
genus Catenibacterium	the strict case definition and the broad control definition cohort	MR Egger	5	-0.363438	1.06506	0.695282	0.086212	5.60731	0.755426
genus Catenibacterium	the strict case definition and the strict control definition cohort	MR Egger	5	-0.230287	1.25786	0.794306	0.0674953	9.34765	0.866411
genus Christensenellaceae R 7group	the broad case definition and the broad control definition cohort	MR Egger	10	-0.134931	0.376365	0.873776	0.417861	1.82713	0.729237
genus Christensenellaceae R 7group	the broad case definition and the strict control definition cohort	MR Egger	10	-0.117157	0.424393	0.889446	0.387141	2.04348	0.789501
genus Christensenellaceae R 7group	the strict case definition and the broad control definition cohort	MR Egger	10	-0.369537	0.56626	0.691054	0.227773	2.09663	0.532319
genus Christensenellaceae R 7group	the strict case definition and the strict control definition cohort	MR Egger	10	-0.0103488	0.592999	0.989705	0.309553	3.16429	0.986504
genus Clostridium innocuum group	the broad case definition and the broad control definition cohort	MR Egger	9	0.524619	0.351049	1.68982	0.84922	3.36247	0.178709
genus Clostridium innocuum group	the broad case definition and the strict control definition cohort	MR Egger	9	0.483671	0.416787	1.62202	0.716605	3.6714	0.283898
genus Clostridium innocuum group	the strict case definition and the broad control definition cohort	MR Egger	9	0.640069	0.580965	1.89661	0.607367	5.92251	0.307011
genus Clostridium innocuum group	the strict case definition and the strict control definition cohort	MR Egger	9	0.882278	0.533455	2.4164	0.849341	6.87472	0.142126
genus Clostridium sensustricto1	the broad case definition and the broad control definition cohort	MR Egger	7	0.145091	0.313419	1.15615	0.625496	2.13698	0.662864
genus Clostridium sensustricto1	the broad case definition and the strict control definition cohort	MR Egger	7	0.107657	0.313455	1.11367	0.602472	2.0586	0.745229
genus Clostridium sensustricto1	the strict case definition and the broad control definition cohort	MR Egger	7	-0.0585901	0.520223	0.943093	0.340198	2.61443	0.91471
genus Clostridium sensustricto1	the strict case definition and the strict control definition cohort	MR Egger	7	-0.138136	0.410023	0.87098	0.389932	1.94548	0.749875
genus Collinsella	the broad case definition and the broad control definition cohort	MR Egger	9	0.27483	0.516562	1.31631	0.478246	3.62296	0.611161
genus Collinsella	the broad case definition and the strict control definition cohort	MR Egger	9	0.279198	0.516746	1.32207	0.480166	3.64013	0.605745
genus Collinsella	the strict case definition and the broad control definition cohort	MR Egger	9	0.293901	0.682526	1.34165	0.352096	5.11231	0.679702
genus Collinsella	the strict case definition and the strict control definition cohort	MR Egger	9	0.203514	0.704264	1.2257	0.30825	4.87379	0.780972
genus Coprobacter	the broad case definition and the broad control definition cohort	MR Egger	11	0.302873	0.259759	1.35374	0.813626	2.25241	0.273592
genus Coprobacter	the broad case definition and the strict control definition cohort	MR Egger	11	0.289222	0.287628	1.33539	0.75993	2.34661	0.340904
genus Coprobacter	the strict case definition and the broad control definition cohort	MR Egger	11	0.384137	0.445544	1.46835	0.61316	3.51628	0.410974
genus Coprobacter	the strict case definition and the strict control definition cohort	MR Egger	11	0.518512	0.394069	1.67953	0.775799	3.63601	0.220772
genus Coprococcus1	the broad case definition and the broad control definition cohort	MR Egger	11	0.240208	0.268044	1.27151	0.751895	2.15023	0.393511
genus Coprococcus1	the broad case definition and the strict control definition cohort	MR Egger	11	0.25066	0.304671	1.28487	0.707162	2.33454	0.431923
genus Coprococcus1	the strict case definition and the broad control definition cohort	MR Egger	11	0.626301	0.443248	1.87068	0.784691	4.45963	0.191298
genus Coprococcus1	the strict case definition and the strict control definition cohort	MR Egger	11	0.052403	0.442461	1.0538	0.442719	2.50835	0.908324
genus Coprococcus2	the broad case definition and the broad control definition cohort	MR Egger	8	-0.959641	0.910404	0.383031	0.0643105	2.28131	0.33243
genus Coprococcus2	the broad case definition and the strict control definition cohort	MR Egger	8	-1.38091	1.02522	0.251349	0.0336973	1.87481	0.226641
genus Coprococcus2	the strict case definition and the broad control definition cohort	MR Egger	8	-1.98079	1.37672	0.137961	0.00928678	2.04949	0.200267
genus Coprococcus2	the strict case definition and the strict control definition cohort	MR Egger	8	-1.72761	1.43097	0.177708	0.0107558	2.93612	0.272745
genus Coprococcus3	the broad case definition and the broad control definition cohort	MR Egger	9	-0.246429	0.549386	0.781587	0.266275	2.29416	0.667309
genus Coprococcus3	the broad case definition and the strict control definition cohort	MR Egger	9	-0.705599	0.621979	0.493813	0.145923	1.67109	0.293959
genus Coprococcus3	the strict case definition and the broad control definition cohort	MR Egger	9	-0.914324	0.949278	0.400787	0.0623552	2.57606	0.367543
genus Coprococcus3	the strict case definition and the strict control definition cohort	MR Egger	9	-1.00577	0.95227	0.365763	0.0565732	2.36476	0.325967
genus Defluviitaleaceae UCG011	the broad case definition and the broad control definition cohort	MR Egger	9	0.0185263	0.337542	1.0187	0.525684	1.97409	0.957763
genus Defluviitaleaceae UCG011	the broad case definition and the strict control definition cohort	MR Egger	9	-0.0893897	0.35664	0.914489	0.45457	1.83974	0.809287
genus Defluviitaleaceae UCG011	the strict case definition and the broad control definition cohort	MR Egger	9	0.00248467	0.49123	1.00249	0.382768	2.62556	0.996105
genus Defluviitaleaceae UCG011	the strict case definition and the strict control definition cohort	MR Egger	9	0.0106231	0.493488	1.01068	0.384192	2.65876	0.983426
genus Desulfovibrio	the broad case definition and the broad control definition cohort	MR Egger	10	-0.278755	0.368801	0.756725	0.36729	1.55908	0.471411
genus Desulfovibrio	the broad case definition and the strict control definition cohort	MR Egger	10	-0.2122	0.35056	0.808803	0.406856	1.60785	0.561742
genus Desulfovibrio	the strict case definition and the broad control definition cohort	MR Egger	9	-0.314198	0.541937	0.730374	0.252487	2.11277	0.580243
genus Desulfovibrio	the strict case definition and the strict control definition cohort	MR Egger	9	0.168504	0.53804	1.18353	0.41228	3.39757	0.763268
genus Dialister	the broad case definition and the broad control definition cohort	MR Egger	11	-0.643347	0.416409	0.525531	0.23235	1.18865	0.156749
genus Dialister	the broad case definition and the strict control definition cohort	MR Egger	11	-0.622901	0.465839	0.536386	0.215252	1.33662	0.213982
genus Dialister	the strict case definition and the broad control definition cohort	MR Egger	11	-0.131266	0.619176	0.876984	0.260579	2.95151	0.836829
genus Dialister	the strict case definition and the strict control definition cohort	MR Egger	11	-0.166903	0.638329	0.846281	0.242191	2.95714	0.799616
genus Dorea	the broad case definition and the broad control definition cohort	MR Egger	10	-0.245059	0.316986	0.782658	0.420482	1.45679	0.461698
genus Dorea	the broad case definition and the strict control definition cohort	MR Egger	10	-0.171592	0.363841	0.842323	0.412829	1.71865	0.649798
genus Dorea	the strict case definition and the broad control definition cohort	MR Egger	10	-0.448062	0.492279	0.638865	0.243429	1.67666	0.389327
genus Dorea	the strict case definition and the strict control definition cohort	MR Egger	10	-0.0556598	0.526163	0.945861	0.337247	2.65281	0.918358
genus Eggerthella	the broad case definition and the broad control definition cohort	MR Egger	11	-0.230723	0.352166	0.793959	0.398133	1.58332	0.528756
genus Eggerthella	the broad case definition and the strict control definition cohort	MR Egger	11	-0.247278	0.395329	0.780924	0.359831	1.6948	0.547175
genus Eggerthella	the strict case definition and the broad control definition cohort	MR Egger	11	0.0829538	0.521408	1.08649	0.391016	3.01896	0.877106
genus Eggerthella	the strict case definition and the strict control definition cohort	MR Egger	11	0.0832751	0.487177	1.08684	0.418285	2.82397	0.868057
genus Eisenbergiella	the broad case definition and the broad control definition cohort	MR Egger	11	-0.533324	0.58494	0.586652	0.18641	1.84625	0.385666
genus Eisenbergiella	the broad case definition and the strict control definition cohort	MR Egger	11	-1.05535	0.631912	0.348072	0.100873	1.20106	0.129242
genus Eisenbergiella	the strict case definition and the broad control definition cohort	MR Egger	11	-1.17604	0.804458	0.308497	0.0637504	1.49286	0.177787
genus Eisenbergiella	the strict case definition and the strict control definition cohort	MR Egger	11	-1.80038	0.835416	0.165237	0.0321355	0.849624	0.0595437
genus Enterorhabdus	the broad case definition and the broad control definition cohort	MR Egger	6	0.536767	0.260601	1.71047	1.02633	2.85065	0.108486
genus Enterorhabdus	the broad case definition and the strict control definition cohort	MR Egger	6	0.800673	0.293413	2.22704	1.25305	3.95809	0.0525063
genus Enterorhabdus	the strict case definition and the broad control definition cohort	MR Egger	6	1.1402	0.375571	3.1274	1.49793	6.52945	0.0385562
genus Enterorhabdus	the strict case definition and the strict control definition cohort	MR Egger	6	1.08856	0.39619	2.97001	1.3662	6.45656	0.0515025
genus Erysipelatoclostridium	the broad case definition and the broad control definition cohort	MR Egger	15	0.107191	0.301494	1.11315	0.616475	2.00997	0.727894
genus Erysipelatoclostridium	the broad case definition and the strict control definition cohort	MR Egger	15	0.0966984	0.338922	1.10153	0.56689	2.14039	0.779901
genus Erysipelatoclostridium	the strict case definition and the broad control definition cohort	MR Egger	15	-0.00286775	0.437926	0.997136	0.422653	2.35247	0.994875
genus Erysipelatoclostridium	the strict case definition and the strict control definition cohort	MR Egger	15	-0.0577894	0.458664	0.943849	0.384131	2.31913	0.901664
genus Escherichia Shigella	the broad case definition and the broad control definition cohort	MR Egger	10	0.0790971	0.355335	1.08231	0.539367	2.17179	0.829426
genus Escherichia Shigella	the broad case definition and the strict control definition cohort	MR Egger	10	0.107785	0.393458	1.11381	0.5151	2.4084	0.791069
genus Escherichia Shigella	the strict case definition and the broad control definition cohort	MR Egger	10	0.498064	0.458624	1.64553	0.669758	4.04292	0.309117
genus Escherichia Shigella	the strict case definition and the strict control definition cohort	MR Egger	10	0.566127	0.456388	1.76143	0.72008	4.30875	0.249953
genus Eubacterium brachy group	the broad case definition and the broad control definition cohort	MR Egger	10	0.073814	0.260023	1.07661	0.646727	1.79223	0.783715
genus Eubacterium brachy group	the broad case definition and the strict control definition cohort	MR Egger	10	-0.0312156	0.340212	0.969267	0.497564	1.88816	0.92915
genus Eubacterium brachy group	the strict case definition and the broad control definition cohort	MR Egger	10	0.143635	0.412078	1.15446	0.514769	2.58909	0.736413
genus Eubacterium brachy group	the strict case definition and the strict control definition cohort	MR Egger	10	0.101019	0.405472	1.1063	0.49972	2.44916	0.809531
genus Eubacterium coprostanoligenes group	the broad case definition and the broad control definition cohort	MR Egger	13	-0.130084	0.451324	0.878022	0.362518	2.12657	0.778531
genus Eubacterium coprostanoligenes group	the broad case definition and the strict control definition cohort	MR Egger	13	-0.130163	0.507212	0.877952	0.32488	2.37257	0.802205
genus Eubacterium coprostanoligenes group	the strict case definition and the broad control definition cohort	MR Egger	13	-0.556019	0.706737	0.573487	0.143528	2.29145	0.448052
genus Eubacterium coprostanoligenes group	the strict case definition and the strict control definition cohort	MR Egger	13	-0.434384	0.728011	0.647663	0.155472	2.69802	0.562805
genus Eubacterium eligens group	the broad case definition and the broad control definition cohort	MR Egger	8	-0.137355	0.56086	0.871661	0.290358	2.61674	0.814695
genus Eubacterium eligens group	the broad case definition and the strict control definition cohort	MR Egger	8	0.237057	0.629602	1.26751	0.368999	4.35392	0.719486
genus Eubacterium eligens group	the strict case definition and the broad control definition cohort	MR Egger	8	-0.530344	0.846641	0.588402	0.111944	3.09278	0.554115
genus Eubacterium eligens group	the strict case definition and the strict control definition cohort	MR Egger	8	-0.149097	0.873343	0.861485	0.15554	4.77148	0.870055
genus Eubacterium fissicatena group	the broad case definition and the broad control definition cohort	MR Egger	9	-0.0871079	0.34834	0.916578	0.46308	1.81419	0.809717
genus Eubacterium fissicatena group	the broad case definition and the strict control definition cohort	MR Egger	9	0.0167626	0.393578	1.0169	0.470175	2.19938	0.967218
genus Eubacterium fissicatena group	the strict case definition and the broad control definition cohort	MR Egger	9	-0.082177	0.516013	0.921109	0.335021	2.5325	0.877966
genus Eubacterium fissicatena group	the strict case definition and the strict control definition cohort	MR Egger	9	0.0784738	0.544519	1.08164	0.372029	3.14474	0.88947
genus Eubacterium hallii group	the broad case definition and the broad control definition cohort	MR Egger	16	-0.116152	0.180142	0.890339	0.625483	1.26735	0.529494
genus Eubacterium hallii group	the broad case definition and the strict control definition cohort	MR Egger	16	-0.0469797	0.205377	0.954107	0.637935	1.42698	0.822372
genus Eubacterium hallii group	the strict case definition and the broad control definition cohort	MR Egger	16	-0.404756	0.285217	0.66714	0.381448	1.16681	0.177745
genus Eubacterium hallii group	the strict case definition and the strict control definition cohort	MR Egger	16	-0.269107	0.295863	0.764061	0.427843	1.3645	0.378445
genus Eubacterium nodatum group	the broad case definition and the broad control definition cohort	MR Egger	11	-0.346253	0.414398	0.707334	0.313966	1.59355	0.42503
genus Eubacterium nodatum group	the broad case definition and the strict control definition cohort	MR Egger	11	-0.329424	0.427916	0.719338	0.310945	1.66411	0.461126
genus Eubacterium nodatum group	the strict case definition and the broad control definition cohort	MR Egger	11	0.317356	0.444947	1.37349	0.574221	3.28528	0.493773
genus Eubacterium nodatum group	the strict case definition and the strict control definition cohort	MR Egger	11	0.126652	0.426229	1.13502	0.492256	2.61708	0.773099
genus Eubacterium oxidoreducens group	the broad case definition and the broad control definition cohort	MR Egger	5	-0.16199	0.33417	0.85045	0.441771	1.63719	0.661042
genus Eubacterium oxidoreducens group	the broad case definition and the strict control definition cohort	MR Egger	5	-0.403154	0.372333	0.668209	0.322089	1.38627	0.35817
genus Eubacterium oxidoreducens group	the strict case definition and the broad control definition cohort	MR Egger	5	-0.505653	0.971975	0.603112	0.0897503	4.05285	0.638855
genus Eubacterium oxidoreducens group	the strict case definition and the strict control definition cohort	MR Egger	5	-0.409843	0.96209	0.663755	0.100707	4.37477	0.698829
genus Eubacterium rectale group	the broad case definition and the broad control definition cohort	MR Egger	8	0.275806	0.474925	1.31759	0.519418	3.3423	0.582558
genus Eubacterium rectale group	the broad case definition and the strict control definition cohort	MR Egger	8	0.180926	0.531239	1.19833	0.423034	3.39449	0.745033
genus Eubacterium rectale group	the strict case definition and the broad control definition cohort	MR Egger	8	-0.548216	0.72644	0.57798	0.139173	2.40033	0.479016
genus Eubacterium rectale group	the strict case definition and the strict control definition cohort	MR Egger	8	-0.153601	0.832503	0.857614	0.167746	4.38463	0.859696
genus Eubacterium ruminantium group	the broad case definition and the broad control definition cohort	MR Egger	18	0.0615481	0.231732	1.06348	0.675267	1.67488	0.793939
genus Eubacterium ruminantium group	the broad case definition and the strict control definition cohort	MR Egger	18	0.0832	0.26033	1.08676	0.652433	1.81022	0.753411
genus Eubacterium ruminantium group	the strict case definition and the broad control definition cohort	MR Egger	18	0.430015	0.339761	1.53728	0.789846	2.99202	0.223763
genus Eubacterium ruminantium group	the strict case definition and the strict control definition cohort	MR Egger	18	0.53954	0.35218	1.71522	0.860077	3.42059	0.145055
genus Eubacterium ventriosum group	the broad case definition and the broad control definition cohort	MR Egger	15	0.558694	0.515291	1.74839	0.636815	4.80024	0.297962
genus Eubacterium ventriosum group	the broad case definition and the strict control definition cohort	MR Egger	15	0.636613	0.571839	1.89007	0.616196	5.79744	0.285752
genus Eubacterium ventriosum group	the strict case definition and the broad control definition cohort	MR Egger	15	0.749299	0.706881	2.11552	0.529307	8.45523	0.308439
genus Eubacterium ventriosum group	the strict case definition and the strict control definition cohort	MR Egger	15	0.875101	0.68409	2.39912	0.627685	9.16982	0.223182
genus Eubacterium xylanophilum group	the broad case definition and the broad control definition cohort	MR Egger	9	-0.473284	0.394521	0.622953	0.287496	1.34983	0.269303
genus Eubacterium xylanophilum group	the broad case definition and the strict control definition cohort	MR Egger	9	-0.315398	0.393899	0.729499	0.337079	1.57877	0.449619
genus Eubacterium xylanophilum group	the strict case definition and the broad control definition cohort	MR Egger	9	0.0481156	0.605606	1.04929	0.32018	3.43874	0.938898
genus Eubacterium xylanophilum group	the strict case definition and the strict control definition cohort	MR Egger	9	0.280396	0.559473	1.32365	0.442121	3.96285	0.631619
genus Faecalibacterium	the broad case definition and the broad control definition cohort	MR Egger	10	0.104485	0.193941	1.11014	0.759087	1.62354	0.604723
genus Faecalibacterium	the broad case definition and the strict control definition cohort	MR Egger	10	0.0842515	0.219936	1.0879	0.706931	1.67418	0.711644
genus Faecalibacterium	the strict case definition and the broad control definition cohort	MR Egger	10	-0.191173	0.317671	0.82599	0.443167	1.53951	0.563972
genus Faecalibacterium	the strict case definition and the strict control definition cohort	MR Egger	10	-0.024595	0.315802	0.975705	0.525415	1.8119	0.939835
genus Family XIII AD3011 group	the broad case definition and the broad control definition cohort	MR Egger	13	0.502573	0.46664	1.65297	0.662297	4.1255	0.304531
genus Family XIII AD3011 group	the broad case definition and the strict control definition cohort	MR Egger	13	0.569896	0.566536	1.76808	0.582448	5.3672	0.336065
genus Family XIII AD3011 group	the strict case definition and the broad control definition cohort	MR Egger	13	0.674674	0.74772	1.96339	0.453456	8.50119	0.386225
genus Family XIII AD3011 group	the strict case definition and the strict control definition cohort	MR Egger	13	0.658132	0.784485	1.93118	0.415008	8.98649	0.419364
genus Family XIII UCG001	the broad case definition and the broad control definition cohort	MR Egger	8	0.241734	0.316852	1.27345	0.684343	2.3697	0.474426
genus Family XIII UCG001	the broad case definition and the strict control definition cohort	MR Egger	8	0.232213	0.355365	1.26139	0.628574	2.53129	0.537687
genus Family XIII UCG001	the strict case definition and the broad control definition cohort	MR Egger	8	-0.0907655	0.465159	0.913232	0.366969	2.27265	0.851733
genus Family XIII UCG001	the strict case definition and the strict control definition cohort	MR Egger	8	-0.0151981	0.487449	0.984917	0.378856	2.5605	0.976138
genus Flavonifractor	the broad case definition and the broad control definition cohort	MR Egger	5	-0.695554	0.547715	0.498798	0.17049	1.45932	0.293667
genus Flavonifractor	the broad case definition and the strict control definition cohort	MR Egger	5	-1.2315	0.623874	0.291855	0.0859241	0.991331	0.142895
genus Flavonifractor	the strict case definition and the broad control definition cohort	MR Egger	5	-1.79125	0.828279	0.166751	0.0328869	0.845499	0.119281
genus Flavonifractor	the strict case definition and the strict control definition cohort	MR Egger	5	-2.29837	0.876104	0.100423	0.0180334	0.559224	0.0787709
genus Fusicatenibacter	the broad case definition and the broad control definition cohort	MR Egger	18	-0.597863	0.433191	0.549986	0.235294	1.28556	0.186525
genus Fusicatenibacter	the broad case definition and the strict control definition cohort	MR Egger	18	-0.596599	0.494285	0.550682	0.209005	1.45092	0.244977
genus Fusicatenibacter	the strict case definition and the broad control definition cohort	MR Egger	18	-0.714357	0.660736	0.489507	0.134069	1.78726	0.295655
genus Fusicatenibacter	the strict case definition and the strict control definition cohort	MR Egger	18	-0.661665	0.664185	0.515992	0.140371	1.89674	0.333979
genus Gordonibacter	the broad case definition and the broad control definition cohort	MR Egger	12	-0.0931431	0.244539	0.911063	0.564147	1.47131	0.71125
genus Gordonibacter	the broad case definition and the strict control definition cohort	MR Egger	12	-0.0832618	0.260862	0.92011	0.55181	1.53423	0.756158
genus Gordonibacter	the strict case definition and the broad control definition cohort	MR Egger	12	-0.452754	0.349584	0.635874	0.320479	1.26166	0.224379
genus Gordonibacter	the strict case definition and the strict control definition cohort	MR Egger	12	-0.34521	0.363837	0.708071	0.347035	1.44471	0.365085
genus Haemophilus	the broad case definition and the broad control definition cohort	MR Egger	9	-0.00167978	0.183596	0.998322	0.696612	1.43071	0.992955
genus Haemophilus	the broad case definition and the strict control definition cohort	MR Egger	9	0.0424214	0.206255	1.04333	0.696395	1.56311	0.842898
genus Haemophilus	the strict case definition and the broad control definition cohort	MR Egger	9	-0.195784	0.282891	0.82219	0.472248	1.43144	0.511181
genus Haemophilus	the strict case definition and the strict control definition cohort	MR Egger	9	-0.0741393	0.292614	0.928542	0.523267	1.64771	0.807263
genus Holdemanella	the broad case definition and the broad control definition cohort	MR Egger	11	-0.247764	0.260843	0.780544	0.468127	1.30146	0.366992
genus Holdemanella	the broad case definition and the strict control definition cohort	MR Egger	11	-0.0869644	0.255896	0.91671	0.555148	1.51375	0.741771
genus Holdemanella	the strict case definition and the broad control definition cohort	MR Egger	11	-0.205159	0.369694	0.814518	0.394648	1.68109	0.592456
genus Holdemanella	the strict case definition and the strict control definition cohort	MR Egger	11	-0.021183	0.366284	0.97904	0.477543	2.00719	0.955146
genus Holdemania	the broad case definition and the broad control definition cohort	MR Egger	15	-0.131423	0.212902	0.876847	0.577694	1.33091	0.547701
genus Holdemania	the broad case definition and the strict control definition cohort	MR Egger	15	-0.189931	0.238431	0.827016	0.518271	1.31969	0.439996
genus Holdemania	the strict case definition and the broad control definition cohort	MR Egger	15	-0.275646	0.33803	0.759081	0.391337	1.4724	0.429503
genus Holdemania	the strict case definition and the strict control definition cohort	MR Egger	15	-0.183616	0.337414	0.832256	0.42958	1.61239	0.595525
genus Howardella	the broad case definition and the broad control definition cohort	MR Egger	10	-0.0296711	0.285988	0.970765	0.554212	1.7004	0.919922
genus Howardella	the broad case definition and the strict control definition cohort	MR Egger	10	0.180796	0.328884	1.19817	0.62888	2.28281	0.597514
genus Howardella	the strict case definition and the broad control definition cohort	MR Egger	10	0.0360906	0.372494	1.03675	0.499575	2.15153	0.925198
genus Howardella	the strict case definition and the strict control definition cohort	MR Egger	10	0.358945	0.386015	1.43182	0.671901	3.0512	0.379641
genus Hungatella	the broad case definition and the broad control definition cohort	MR Egger	5	0.118015	0.843202	1.12526	0.215529	5.87491	0.89756
genus Hungatella	the broad case definition and the strict control definition cohort	MR Egger	5	-0.431349	0.80441	0.649632	0.134258	3.14337	0.629011
genus Hungatella	the strict case definition and the broad control definition cohort	MR Egger	5	-0.679642	0.969197	0.506799	0.0758295	3.38714	0.533653
genus Hungatella	the strict case definition and the strict control definition cohort	MR Egger	5	-1.1727	0.885432	0.309531	0.0545769	1.75549	0.277217
genus Intestinibacter	the broad case definition and the broad control definition cohort	MR Egger	15	-0.167556	0.278814	0.845729	0.489667	1.4607	0.5582
genus Intestinibacter	the broad case definition and the strict control definition cohort	MR Egger	15	-0.138798	0.347864	0.870404	0.440162	1.72119	0.696369
genus Intestinibacter	the strict case definition and the broad control definition cohort	MR Egger	15	0.238059	0.422695	1.26878	0.554093	2.90531	0.582887
genus Intestinibacter	the strict case definition and the strict control definition cohort	MR Egger	15	0.115835	0.437204	1.12281	0.476596	2.64522	0.795207
genus Intestinimonas	the broad case definition and the broad control definition cohort	MR Egger	17	0.00378608	0.182546	1.00379	0.701872	1.43559	0.983726
genus Intestinimonas	the broad case definition and the strict control definition cohort	MR Egger	17	0.0242588	0.206238	1.02456	0.683884	1.53493	0.907925
genus Intestinimonas	the strict case definition and the broad control definition cohort	MR Egger	17	0.467086	0.271832	1.59534	0.936408	2.71794	0.106309
genus Intestinimonas	the strict case definition and the strict control definition cohort	MR Egger	17	0.258848	0.286732	1.29544	0.738491	2.27241	0.380926
genus Lachnoclostridium	the broad case definition and the broad control definition cohort	MR Egger	13	0.231631	0.447594	1.26065	0.52432	3.03107	0.615053
genus Lachnoclostridium	the broad case definition and the strict control definition cohort	MR Egger	13	-0.0123993	0.513779	0.987677	0.360809	2.70366	0.981178
genus Lachnoclostridium	the strict case definition and the broad control definition cohort	MR Egger	13	0.469812	0.777503	1.59969	0.348508	7.34278	0.55793
genus Lachnoclostridium	the strict case definition and the strict control definition cohort	MR Egger	13	0.285693	0.816258	1.33068	0.268697	6.59004	0.732945
genus Lachnospiraceae FCS020 group	the broad case definition and the broad control definition cohort	MR Egger	12	-0.309964	0.230184	0.733473	0.467141	1.15165	0.207837
genus Lachnospiraceae FCS020 group	the broad case definition and the strict control definition cohort	MR Egger	12	-0.0832199	0.259955	0.920149	0.552815	1.53157	0.755457
genus Lachnospiraceae FCS020 group	the strict case definition and the broad control definition cohort	MR Egger	12	-0.290032	0.348345	0.748239	0.378027	1.48101	0.424508
genus Lachnospiraceae FCS020 group	the strict case definition and the strict control definition cohort	MR Egger	12	-0.378621	0.363908	0.684805	0.335585	1.39743	0.322641
genus Lachnospiraceae NC2004 group	the broad case definition and the broad control definition cohort	MR Egger	9	0.489427	0.322415	1.63138	0.867181	3.06903	0.172806
genus Lachnospiraceae NC2004 group	the broad case definition and the strict control definition cohort	MR Egger	9	0.66989	0.366609	1.95402	0.952502	4.0086	0.110388
genus Lachnospiraceae NC2004 group	the strict case definition and the broad control definition cohort	MR Egger	9	0.767315	0.484916	2.15398	0.832668	5.57198	0.157581
genus Lachnospiraceae NC2004 group	the strict case definition and the strict control definition cohort	MR Egger	9	0.931526	0.51235	2.53838	0.929898	6.92912	0.111873
genus Lachnospiraceae ND3007 group	the broad case definition and the broad control definition cohort	MR Egger	3	-2.07813	3.79081	0.125164	7.42471e-05	210.997	0.680759
genus Lachnospiraceae ND3007 group	the broad case definition and the strict control definition cohort	MR Egger	3	-3.58381	4.29051	0.0277697	6.18613e-06	124.659	0.556982
genus Lachnospiraceae ND3007 group	the strict case definition and the broad control definition cohort	MR Egger	3	3.02762	5.66765	20.648	0.000309368	1.3781e+06	0.687658
genus Lachnospiraceae ND3007 group	the strict case definition and the strict control definition cohort	MR Egger	3	-0.667797	5.93917	0.512837	4.51288e-06	58278.1	0.928718
genus Lachnospiraceae NK4A136 group	the broad case definition and the broad control definition cohort	MR Egger	15	-0.00664317	0.184655	0.993379	0.691725	1.42658	0.971848
genus Lachnospiraceae NK4A136 group	the broad case definition and the strict control definition cohort	MR Egger	15	-0.132127	0.206158	0.876229	0.584969	1.31251	0.532721
genus Lachnospiraceae NK4A136 group	the strict case definition and the broad control definition cohort	MR Egger	15	0.0972842	0.276234	1.10217	0.64138	1.89402	0.730346
genus Lachnospiraceae NK4A136 group	the strict case definition and the strict control definition cohort	MR Egger	15	0.0698263	0.283418	1.07232	0.615283	1.86885	0.809241
genus Lachnospiraceae UCG001	the broad case definition and the broad control definition cohort	MR Egger	13	0.182673	0.361689	1.20042	0.590823	2.43899	0.623486
genus Lachnospiraceae UCG001	the broad case definition and the strict control definition cohort	MR Egger	13	0.376811	0.410276	1.45763	0.652248	3.25748	0.378091
genus Lachnospiraceae UCG001	the strict case definition and the broad control definition cohort	MR Egger	13	0.0356783	0.543911	1.03632	0.356868	3.00941	0.948877
genus Lachnospiraceae UCG001	the strict case definition and the strict control definition cohort	MR Egger	13	0.400055	0.609392	1.49191	0.451873	4.92569	0.525009
genus Lachnospiraceae UCG004	the broad case definition and the broad control definition cohort	MR Egger	12	-0.130351	0.525028	0.877787	0.313673	2.45642	0.808946
genus Lachnospiraceae UCG004	the broad case definition and the strict control definition cohort	MR Egger	12	-0.252005	0.535093	0.77724	0.272317	2.21838	0.647777
genus Lachnospiraceae UCG004	the strict case definition and the broad control definition cohort	MR Egger	12	-0.358881	0.610372	0.698457	0.211145	2.31046	0.56959
genus Lachnospiraceae UCG004	the strict case definition and the strict control definition cohort	MR Egger	12	-0.406096	0.626737	0.666246	0.19505	2.27575	0.53161
genus Lachnospiraceae UCG008	the broad case definition and the broad control definition cohort	MR Egger	11	0.217789	0.399517	1.24332	0.568209	2.72058	0.598911
genus Lachnospiraceae UCG008	the broad case definition and the strict control definition cohort	MR Egger	11	-0.117233	0.437659	0.889378	0.377176	2.09715	0.794841
genus Lachnospiraceae UCG008	the strict case definition and the broad control definition cohort	MR Egger	11	0.307947	0.612995	1.36063	0.409211	4.5241	0.627472
genus Lachnospiraceae UCG008	the strict case definition and the strict control definition cohort	MR Egger	11	0.203745	0.612881	1.22598	0.3688	4.07549	0.747171
genus Lachnospiraceae UCG010	the broad case definition and the broad control definition cohort	MR Egger	10	-0.239981	0.449792	0.786643	0.325767	1.89954	0.608162
genus Lachnospiraceae UCG010	the broad case definition and the strict control definition cohort	MR Egger	10	0.0297372	0.482367	1.03018	0.400236	2.65163	0.952355
genus Lachnospiraceae UCG010	the strict case definition and the broad control definition cohort	MR Egger	10	0.130885	0.424284	1.13984	0.496232	2.61819	0.765594
genus Lachnospiraceae UCG010	the strict case definition and the strict control definition cohort	MR Egger	10	0.194127	0.44499	1.21425	0.507604	2.90464	0.674189
genus Lactobacillus	the broad case definition and the broad control definition cohort	MR Egger	10	0.0356533	0.248779	1.0363	0.636384	1.68752	0.889587
genus Lactobacillus	the broad case definition and the strict control definition cohort	MR Egger	10	-0.13947	0.28931	0.869819	0.493359	1.53354	0.642663
genus Lactobacillus	the strict case definition and the broad control definition cohort	MR Egger	10	-0.374214	0.386914	0.68783	0.322206	1.46835	0.361782
genus Lactobacillus	the strict case definition and the strict control definition cohort	MR Egger	10	-0.0892069	0.384847	0.914656	0.430199	1.94467	0.822514
genus Lactococcus	the broad case definition and the broad control definition cohort	MR Egger	9	0.250124	0.271999	1.28418	0.753524	2.18855	0.388384
genus Lactococcus	the broad case definition and the strict control definition cohort	MR Egger	9	0.35297	0.309018	1.42329	0.776697	2.60816	0.290918
genus Lactococcus	the strict case definition and the broad control definition cohort	MR Egger	9	-0.506336	0.445886	0.6027	0.25151	1.44426	0.293515
genus Lactococcus	the strict case definition and the strict control definition cohort	MR Egger	9	-0.266384	0.435549	0.766145	0.32626	1.79911	0.56013
genus Marvinbryantia	the broad case definition and the broad control definition cohort	MR Egger	10	0.193748	0.692034	1.21379	0.31266	4.71211	0.786604
genus Marvinbryantia	the broad case definition and the strict control definition cohort	MR Egger	10	0.243569	0.61776	1.27579	0.380131	4.28182	0.703678
genus Marvinbryantia	the strict case definition and the broad control definition cohort	MR Egger	10	-0.656688	0.672249	0.518566	0.138859	1.93657	0.357253
genus Marvinbryantia	the strict case definition and the strict control definition cohort	MR Egger	10	-0.420303	0.631717	0.656848	0.19043	2.26565	0.524551
genus Methanobrevibacter	the broad case definition and the broad control definition cohort	MR Egger	6	-0.163584	0.273158	0.849095	0.497095	1.45035	0.58153
genus Methanobrevibacter	the broad case definition and the strict control definition cohort	MR Egger	6	-0.114392	0.306654	0.891908	0.48898	1.62685	0.728049
genus Methanobrevibacter	the strict case definition and the broad control definition cohort	MR Egger	6	-0.865466	0.42309	0.420855	0.18365	0.964437	0.110242
genus Methanobrevibacter	the strict case definition and the strict control definition cohort	MR Egger	6	-0.840621	0.432087	0.431442	0.184979	1.00629	0.123596
genus Odoribacter	the broad case definition and the broad control definition cohort	MR Egger	7	-0.0784665	0.549691	0.924533	0.314786	2.71537	0.892064
genus Odoribacter	the broad case definition and the strict control definition cohort	MR Egger	7	-0.0587645	0.689299	0.942929	0.244195	3.64101	0.935369
genus Odoribacter	the strict case definition and the broad control definition cohort	MR Egger	7	-0.123845	0.894239	0.883517	0.153117	5.09808	0.895256
genus Odoribacter	the strict case definition and the strict control definition cohort	MR Egger	7	-0.273345	0.851756	0.76083	0.143304	4.03941	0.761251
genus Olsenella	the broad case definition and the broad control definition cohort	MR Egger	11	0.223781	0.212121	1.2508	0.825327	1.8956	0.318934
genus Olsenella	the broad case definition and the strict control definition cohort	MR Egger	11	-0.0920973	0.294684	0.912016	0.511874	1.62496	0.761758
genus Olsenella	the strict case definition and the broad control definition cohort	MR Egger	11	0.143345	0.319703	1.15413	0.616761	2.15969	0.664487
genus Olsenella	the strict case definition and the strict control definition cohort	MR Egger	11	0.00608361	0.378516	1.0061	0.479118	2.11272	0.987527
genus Oscillibacter	the broad case definition and the broad control definition cohort	MR Egger	14	-0.143858	0.319819	0.866011	0.462688	1.62091	0.660864
genus Oscillibacter	the broad case definition and the strict control definition cohort	MR Egger	14	0.0618813	0.356076	1.06384	0.529391	2.13783	0.86493
genus Oscillibacter	the strict case definition and the broad control definition cohort	MR Egger	14	-0.228456	0.556283	0.795761	0.267464	2.36756	0.688543
genus Oscillibacter	the strict case definition and the strict control definition cohort	MR Egger	14	-0.186643	0.511308	0.82974	0.304584	2.26035	0.721441
genus Oscillospira	the broad case definition and the broad control definition cohort	MR Egger	8	0.702861	0.650369	2.01952	0.564474	7.22527	0.321338
genus Oscillospira	the broad case definition and the strict control definition cohort	MR Egger	8	0.602625	0.512749	1.82691	0.668738	4.99089	0.284404
genus Oscillospira	the strict case definition and the broad control definition cohort	MR Egger	8	0.610484	0.669382	1.84132	0.495838	6.83785	0.396926
genus Oscillospira	the strict case definition and the strict control definition cohort	MR Egger	8	0.598101	0.689058	1.81866	0.471209	7.01925	0.418754
genus Oxalobacter	the broad case definition and the broad control definition cohort	MR Egger	11	0.0513978	0.278457	1.05274	0.60995	1.81698	0.85765
genus Oxalobacter	the broad case definition and the strict control definition cohort	MR Egger	11	0.00864196	0.310067	1.00868	0.549312	1.8522	0.978373
genus Oxalobacter	the strict case definition and the broad control definition cohort	MR Egger	11	0.125279	0.586215	1.13346	0.359262	3.57606	0.835538
genus Oxalobacter	the strict case definition and the strict control definition cohort	MR Egger	11	0.117761	0.475513	1.12498	0.442974	2.85698	0.809962
genus Parabacteroides	the broad case definition and the broad control definition cohort	MR Egger	6	-0.959122	0.490479	0.383229	0.146539	1.00222	0.122186
genus Parabacteroides	the broad case definition and the strict control definition cohort	MR Egger	6	-1.03565	0.57401	0.354996	0.115243	1.09353	0.14552
genus Parabacteroides	the strict case definition and the broad control definition cohort	MR Egger	6	-1.67326	0.802677	0.187635	0.03891	0.90483	0.105473
genus Parabacteroides	the strict case definition and the strict control definition cohort	MR Egger	6	-1.54298	0.791513	0.213743	0.0453047	1.00842	0.123041
genus Paraprevotella	the broad case definition and the broad control definition cohort	MR Egger	13	-0.163628	0.317293	0.849058	0.455881	1.58133	0.61627
genus Paraprevotella	the broad case definition and the strict control definition cohort	MR Egger	13	-0.352041	0.328802	0.703251	0.369172	1.33965	0.307244
genus Paraprevotella	the strict case definition and the broad control definition cohort	MR Egger	13	-0.290767	0.413956	0.74769	0.332166	1.68301	0.497018
genus Paraprevotella	the strict case definition and the strict control definition cohort	MR Egger	13	-0.249232	0.386578	0.779399	0.365341	1.66273	0.532327
genus Parasutterella	the broad case definition and the broad control definition cohort	MR Egger	15	0.0516813	0.245728	1.05304	0.650545	1.70456	0.836679
genus Parasutterella	the broad case definition and the strict control definition cohort	MR Egger	15	0.112466	0.311677	1.11903	0.607489	2.06133	0.724014
genus Parasutterella	the strict case definition and the broad control definition cohort	MR Egger	15	-0.191731	0.366994	0.825529	0.402106	1.69482	0.610154
genus Parasutterella	the strict case definition and the strict control definition cohort	MR Egger	15	0.00323476	0.399877	1.00324	0.458166	2.19678	0.993668
genus Peptococcus	the broad case definition and the broad control definition cohort	MR Egger	12	0.272695	0.257086	1.3135	0.793586	2.17403	0.313766
genus Peptococcus	the broad case definition and the strict control definition cohort	MR Egger	12	0.668322	0.33902	1.95096	1.00385	3.79165	0.076974
genus Peptococcus	the strict case definition and the broad control definition cohort	MR Egger	12	0.356829	0.392571	1.42879	0.66192	3.08413	0.384757
genus Peptococcus	the strict case definition and the strict control definition cohort	MR Egger	12	0.673003	0.409292	1.96012	0.878791	4.37198	0.131138
genus Phascolarctobacterium	the broad case definition and the broad control definition cohort	MR Egger	9	-0.0597725	0.504455	0.941979	0.350462	2.53187	0.909009
genus Phascolarctobacterium	the broad case definition and the strict control definition cohort	MR Egger	9	-0.0426742	0.567842	0.958224	0.314855	2.91624	0.942197
genus Phascolarctobacterium	the strict case definition and the broad control definition cohort	MR Egger	9	1.04459	1.17482	2.84222	0.284207	28.4237	0.403442
genus Phascolarctobacterium	the strict case definition and the strict control definition cohort	MR Egger	9	0.783889	1.14231	2.18997	0.233393	20.5489	0.514646
genus Prevotella7	the broad case definition and the broad control definition cohort	MR Egger	11	-0.0401288	0.331845	0.960666	0.501302	1.84096	0.906406
genus Prevotella7	the broad case definition and the strict control definition cohort	MR Egger	11	0.119479	0.372273	1.12691	0.543255	2.33762	0.75558
genus Prevotella7	the strict case definition and the broad control definition cohort	MR Egger	11	0.136195	0.527476	1.14591	0.407523	3.22215	0.802059
genus Prevotella7	the strict case definition and the strict control definition cohort	MR Egger	11	0.223378	0.523225	1.25029	0.448367	3.4865	0.679465
genus Prevotella9	the broad case definition and the broad control definition cohort	MR Egger	15	-0.203806	0.246337	0.81562	0.503271	1.32183	0.422968
genus Prevotella9	the broad case definition and the strict control definition cohort	MR Egger	14	-0.138966	0.287645	0.870257	0.495222	1.52931	0.637707
genus Prevotella9	the strict case definition and the broad control definition cohort	MR Egger	15	-0.107389	0.412521	0.898176	0.400144	2.01608	0.798692
genus Prevotella9	the strict case definition and the strict control definition cohort	MR Egger	15	-0.122964	0.418174	0.884295	0.389619	2.00703	0.773362
genus Rikenellaceae RC9 gut group	the broad case definition and the broad control definition cohort	MR Egger	11	-0.509911	0.44279	0.600549	0.252138	1.4304	0.279164
genus Rikenellaceae RC9 gut group	the broad case definition and the strict control definition cohort	MR Egger	11	-0.638743	0.529327	0.527956	0.187079	1.48994	0.258305
genus Rikenellaceae RC9 gut group	the strict case definition and the broad control definition cohort	MR Egger	11	-0.557772	0.54867	0.572483	0.195311	1.67803	0.335897
genus Rikenellaceae RC9 gut group	the strict case definition and the strict control definition cohort	MR Egger	11	-0.207249	0.521461	0.812817	0.292493	2.25876	0.700305
genus Romboutsia	the broad case definition and the broad control definition cohort	MR Egger	13	0.0700487	0.240967	1.07256	0.668816	1.72003	0.776689
genus Romboutsia	the broad case definition and the strict control definition cohort	MR Egger	13	0.22503	0.270939	1.25236	0.736379	2.12989	0.423885
genus Romboutsia	the strict case definition and the broad control definition cohort	MR Egger	13	0.0838895	0.365696	1.08751	0.531062	2.227	0.82277
genus Romboutsia	the strict case definition and the strict control definition cohort	MR Egger	13	0.0658958	0.381796	1.06812	0.50539	2.25741	0.866105
genus Roseburia	the broad case definition and the broad control definition cohort	MR Egger	13	0.400624	0.346896	1.49276	0.756318	2.94627	0.272611
genus Roseburia	the broad case definition and the strict control definition cohort	MR Egger	13	0.349224	0.364248	1.41797	0.694403	2.89548	0.358283
genus Roseburia	the strict case definition and the broad control definition cohort	MR Egger	13	-0.316428	0.595175	0.728748	0.226963	2.33992	0.605535
genus Roseburia	the strict case definition and the strict control definition cohort	MR Egger	13	-0.316545	0.551834	0.728662	0.247056	2.1491	0.577762
genus Ruminiclostridium5	the broad case definition and the broad control definition cohort	MR Egger	11	-0.468902	0.508071	0.625689	0.231142	1.6937	0.380133
genus Ruminiclostridium5	the broad case definition and the strict control definition cohort	MR Egger	11	-0.0540272	0.572991	0.947406	0.308174	2.91257	0.926945
genus Ruminiclostridium5	the strict case definition and the broad control definition cohort	MR Egger	11	0.472993	0.75752	1.60479	0.363584	7.08325	0.547866
genus Ruminiclostridium5	the strict case definition and the strict control definition cohort	MR Egger	11	0.72342	0.795521	2.06147	0.433527	9.80254	0.386862
genus Ruminiclostridium6	the broad case definition and the broad control definition cohort	MR Egger	16	-0.108579	0.212921	0.897108	0.59102	1.36172	0.618031
genus Ruminiclostridium6	the broad case definition and the strict control definition cohort	MR Egger	16	0.0709433	0.23324	1.07352	0.67963	1.6957	0.765476
genus Ruminiclostridium6	the strict case definition and the broad control definition cohort	MR Egger	16	-0.121845	0.327448	0.885286	0.465966	1.68195	0.715388
genus Ruminiclostridium6	the strict case definition and the strict control definition cohort	MR Egger	16	-0.289208	0.321005	0.748856	0.399166	1.40489	0.382855
genus Ruminiclostridium9	the broad case definition and the broad control definition cohort	MR Egger	9	-0.00789353	0.61375	0.992138	0.297946	3.30374	0.990097
genus Ruminiclostridium9	the broad case definition and the strict control definition cohort	MR Egger	9	0.616052	0.64144	1.8516	0.526675	6.50958	0.368836
genus Ruminiclostridium9	the strict case definition and the broad control definition cohort	MR Egger	9	0.522573	1.03863	1.68636	0.220219	12.9136	0.630308
genus Ruminiclostridium9	the strict case definition and the strict control definition cohort	MR Egger	9	1.01562	0.878224	2.76107	0.493763	15.4397	0.285436
genus Ruminococcaceae NK4A214 group	the broad case definition and the broad control definition cohort	MR Egger	13	0.0850956	0.367899	1.08882	0.529413	2.23933	0.821326
genus Ruminococcaceae NK4A214 group	the broad case definition and the strict control definition cohort	MR Egger	13	-0.126424	0.412616	0.881241	0.392526	1.97843	0.765025
genus Ruminococcaceae NK4A214 group	the strict case definition and the broad control definition cohort	MR Egger	13	-0.123027	0.540839	0.88424	0.306337	2.55236	0.824228
genus Ruminococcaceae NK4A214 group	the strict case definition and the strict control definition cohort	MR Egger	13	-0.103258	0.565788	0.901894	0.297541	2.73378	0.858507
genus Ruminococcaceae UCG002	the broad case definition and the broad control definition cohort	MR Egger	22	0.239217	0.279193	1.27025	0.734914	2.19556	0.401698
genus Ruminococcaceae UCG002	the broad case definition and the strict control definition cohort	MR Egger	22	0.368266	0.265353	1.44523	0.859139	2.43113	0.180456
genus Ruminococcaceae UCG002	the strict case definition and the broad control definition cohort	MR Egger	22	0.506009	0.394881	1.65866	0.76494	3.59655	0.214704
genus Ruminococcaceae UCG002	the strict case definition and the strict control definition cohort	MR Egger	22	0.505779	0.387392	1.65828	0.776072	3.54333	0.206509
genus Ruminococcaceae UCG003	the broad case definition and the broad control definition cohort	MR Egger	12	0.492314	0.308727	1.6361	0.893338	2.99642	0.141873
genus Ruminococcaceae UCG003	the broad case definition and the strict control definition cohort	MR Egger	12	0.221105	0.439345	1.24745	0.527287	2.95123	0.62568
genus Ruminococcaceae UCG003	the strict case definition and the broad control definition cohort	MR Egger	12	0.471312	0.616315	1.6021	0.478707	5.36175	0.462099
genus Ruminococcaceae UCG003	the strict case definition and the strict control definition cohort	MR Egger	12	0.203106	0.568443	1.2252	0.402105	3.73316	0.728291
genus Ruminococcaceae UCG004	the broad case definition and the broad control definition cohort	MR Egger	10	0.568624	0.544151	1.76584	0.607799	5.13028	0.326579
genus Ruminococcaceae UCG004	the broad case definition and the strict control definition cohort	MR Egger	10	0.83997	0.611843	2.3163	0.698204	7.68433	0.207047
genus Ruminococcaceae UCG004	the strict case definition and the broad control definition cohort	MR Egger	10	-0.173265	0.956938	0.840915	0.128881	5.48673	0.860822
genus Ruminococcaceae UCG004	the strict case definition and the strict control definition cohort	MR Egger	10	-0.126015	0.849057	0.881601	0.166932	4.6559	0.885686
genus Ruminococcaceae UCG005	the broad case definition and the broad control definition cohort	MR Egger	14	0.257828	0.292856	1.29412	0.728936	2.29751	0.395937
genus Ruminococcaceae UCG005	the broad case definition and the strict control definition cohort	MR Egger	14	0.251503	0.349837	1.28596	0.647798	2.55278	0.485957
genus Ruminococcaceae UCG005	the strict case definition and the broad control definition cohort	MR Egger	14	-0.221636	0.408806	0.801207	0.359552	1.78537	0.597635
genus Ruminococcaceae UCG005	the strict case definition and the strict control definition cohort	MR Egger	14	0.102067	0.48678	1.10746	0.426551	2.8753	0.837436
genus Ruminococcaceae UCG009	the broad case definition and the broad control definition cohort	MR Egger	12	-0.70337	0.38246	0.494915	0.23387	1.04734	0.0957446
genus Ruminococcaceae UCG009	the broad case definition and the strict control definition cohort	MR Egger	12	-0.537054	0.497185	0.584468	0.220571	1.54872	0.305421
genus Ruminococcaceae UCG009	the strict case definition and the broad control definition cohort	MR Egger	12	-1.53094	0.495844	0.216332	0.081856	0.571732	0.011492
genus Ruminococcaceae UCG009	the strict case definition and the strict control definition cohort	MR Egger	12	-0.848878	0.517041	0.427895	0.155318	1.17883	0.131664
genus Ruminococcaceae UCG010	the broad case definition and the broad control definition cohort	MR Egger	6	0.402313	0.447387	1.49528	0.622156	3.59373	0.41936
genus Ruminococcaceae UCG010	the broad case definition and the strict control definition cohort	MR Egger	6	0.365773	0.457328	1.44163	0.588258	3.53296	0.468628
genus Ruminococcaceae UCG010	the strict case definition and the broad control definition cohort	MR Egger	6	0.679624	0.854112	1.97314	0.369933	10.5243	0.470752
genus Ruminococcaceae UCG010	the strict case definition and the strict control definition cohort	MR Egger	6	0.469248	0.6633	1.59879	0.435692	5.86684	0.518329
genus Ruminococcaceae UCG011	the broad case definition and the broad control definition cohort	MR Egger	8	-0.111238	0.344932	0.894726	0.45507	1.75915	0.758021
genus Ruminococcaceae UCG011	the broad case definition and the strict control definition cohort	MR Egger	8	0.038772	0.364727	1.03953	0.5086	2.12471	0.918806
genus Ruminococcaceae UCG011	the strict case definition and the broad control definition cohort	MR Egger	8	0.0221343	0.487258	1.02238	0.393414	2.6569	0.965242
genus Ruminococcaceae UCG011	the strict case definition and the strict control definition cohort	MR Egger	8	0.26314	0.517631	1.30101	0.471698	3.58837	0.629349
genus Ruminococcaceae UCG013	the broad case definition and the broad control definition cohort	MR Egger	12	0.102487	0.308889	1.10792	0.604752	2.02974	0.746896
genus Ruminococcaceae UCG013	the broad case definition and the strict control definition cohort	MR Egger	12	0.158628	0.373183	1.1719	0.563939	2.43529	0.679788
genus Ruminococcaceae UCG013	the strict case definition and the broad control definition cohort	MR Egger	12	0.052967	0.448775	1.05439	0.43752	2.54102	0.908384
genus Ruminococcaceae UCG013	the strict case definition and the strict control definition cohort	MR Egger	12	0.244765	0.460752	1.27732	0.517726	3.15137	0.606857
genus Ruminococcaceae UCG014	the broad case definition and the broad control definition cohort	MR Egger	11	0.142736	0.340323	1.15343	0.591972	2.24739	0.684748
genus Ruminococcaceae UCG014	the broad case definition and the strict control definition cohort	MR Egger	11	0.251366	0.369187	1.28578	0.623603	2.65109	0.513093
genus Ruminococcaceae UCG014	the strict case definition and the broad control definition cohort	MR Egger	11	0.118134	0.428898	1.12539	0.485534	2.60849	0.789201
genus Ruminococcaceae UCG014	the strict case definition and the strict control definition cohort	MR Egger	11	0.217124	0.429203	1.2425	0.535736	2.88165	0.625101
genus Ruminococcus1	the broad case definition and the broad control definition cohort	MR Egger	10	0.08739	0.320068	1.09132	0.582781	2.04362	0.791742
genus Ruminococcus1	the broad case definition and the strict control definition cohort	MR Egger	10	0.181966	0.367108	1.19957	0.584169	2.46329	0.633453
genus Ruminococcus1	the strict case definition and the broad control definition cohort	MR Egger	10	-0.675632	0.563694	0.508835	0.168558	1.53604	0.26499
genus Ruminococcus1	the strict case definition and the strict control definition cohort	MR Egger	10	-0.356562	0.562579	0.700079	0.232418	2.10875	0.543904
genus Ruminococcus2	the broad case definition and the broad control definition cohort	MR Egger	15	0.177569	0.278081	1.19431	0.692485	2.0598	0.534203
genus Ruminococcus2	the broad case definition and the strict control definition cohort	MR Egger	15	0.290636	0.282472	1.33728	0.768735	2.32631	0.322289
genus Ruminococcus2	the strict case definition and the broad control definition cohort	MR Egger	15	-0.167593	0.356394	0.845698	0.420578	1.70053	0.645971
genus Ruminococcus2	the strict case definition and the strict control definition cohort	MR Egger	15	-0.266364	0.38011	0.76616	0.363717	1.6139	0.495809
genus Ruminococcus gauvreauii group	the broad case definition and the broad control definition cohort	MR Egger	12	-0.404863	0.448355	0.667068	0.277027	1.60627	0.387762
genus Ruminococcus gauvreauii group	the broad case definition and the strict control definition cohort	MR Egger	12	-0.156523	0.504328	0.855111	0.318222	2.29782	0.762659
genus Ruminococcus gauvreauii group	the strict case definition and the broad control definition cohort	MR Egger	12	-0.067748	0.689345	0.934496	0.241989	3.60877	0.923653
genus Ruminococcus gauvreauii group	the strict case definition and the strict control definition cohort	MR Egger	12	0.0917069	0.714961	1.09604	0.269924	4.45056	0.900479
genus Ruminococcus gnavus group	the broad case definition and the broad control definition cohort	MR Egger	12	0.293631	0.307671	1.34129	0.733883	2.45142	0.3624
genus Ruminococcus gnavus group	the broad case definition and the strict control definition cohort	MR Egger	12	0.268399	0.345625	1.30787	0.664297	2.57493	0.455394
genus Ruminococcus gnavus group	the strict case definition and the broad control definition cohort	MR Egger	12	0.27748	0.475884	1.3198	0.519311	3.3542	0.572751
genus Ruminococcus gnavus group	the strict case definition and the strict control definition cohort	MR Egger	12	0.201749	0.489247	1.22354	0.46899	3.19208	0.688771
genus Ruminococcus torques group	the broad case definition and the broad control definition cohort	MR Egger	9	-0.175456	0.41657	0.839074	0.370859	1.89842	0.686246
genus Ruminococcus torques group	the broad case definition and the strict control definition cohort	MR Egger	9	-0.369531	0.470839	0.691059	0.274618	1.73901	0.458284
genus Ruminococcus torques group	the strict case definition and the broad control definition cohort	MR Egger	9	-0.357908	0.492085	0.699138	0.266496	1.83415	0.490629
genus Ruminococcus torques group	the strict case definition and the strict control definition cohort	MR Egger	9	-0.430685	0.530872	0.650063	0.229651	1.84011	0.443911
genus Sellimonas	the broad case definition and the broad control definition cohort	MR Egger	9	-0.191996	0.328469	0.825311	0.43353	1.57114	0.577217
genus Sellimonas	the broad case definition and the strict control definition cohort	MR Egger	9	-0.161889	0.376958	0.850536	0.406275	1.7806	0.680497
genus Sellimonas	the strict case definition and the broad control definition cohort	MR Egger	9	0.0592926	0.517915	1.06109	0.384497	2.92825	0.912069
genus Sellimonas	the strict case definition and the strict control definition cohort	MR Egger	9	-0.0971159	0.532956	0.907451	0.319273	2.5792	0.860574
genus Senegalimassilia	the broad case definition and the broad control definition cohort	MR Egger	5	-0.336152	0.388321	0.714515	0.333784	1.52953	0.45036
genus Senegalimassilia	the broad case definition and the strict control definition cohort	MR Egger	5	-0.189135	0.446465	0.827675	0.345001	1.98563	0.700375
genus Senegalimassilia	the strict case definition and the broad control definition cohort	MR Egger	5	-0.726353	0.670328	0.48367	0.130003	1.79946	0.357865
genus Senegalimassilia	the strict case definition and the strict control definition cohort	MR Egger	5	-0.392564	0.789464	0.675323	0.143716	3.17334	0.653169
genus Slackia	the broad case definition and the broad control definition cohort	MR Egger	6	1.32386	0.545585	3.75791	1.28984	10.9486	0.0722534
genus Slackia	the broad case definition and the strict control definition cohort	MR Egger	6	1.56773	0.620581	4.79576	1.42104	16.1848	0.0649246
genus Slackia	the strict case definition and the broad control definition cohort	MR Egger	6	1.71744	0.838035	5.57026	1.07777	28.7889	0.109769
genus Slackia	the strict case definition and the strict control definition cohort	MR Egger	6	1.51914	0.888037	4.56832	0.801389	26.0417	0.162312
genus Streptococcus	the broad case definition and the broad control definition cohort	MR Egger	15	-0.321678	0.360861	0.724932	0.357377	1.47051	0.388906
genus Streptococcus	the broad case definition and the strict control definition cohort	MR Egger	15	-0.0863544	0.404002	0.917269	0.415531	2.02484	0.83406
genus Streptococcus	the strict case definition and the broad control definition cohort	MR Egger	15	-1.0478	0.535941	0.350708	0.122672	1.00265	0.0724214
genus Streptococcus	the strict case definition and the strict control definition cohort	MR Egger	15	-0.726541	0.553599	0.483579	0.163393	1.4312	0.212087
genus Subdoligranulum	the broad case definition and the broad control definition cohort	MR Egger	11	-0.256465	0.29676	0.773782	0.432525	1.38429	0.40991
genus Subdoligranulum	the broad case definition and the strict control definition cohort	MR Egger	11	-0.0361304	0.339724	0.964514	0.495598	1.8771	0.917636
genus Subdoligranulum	the strict case definition and the broad control definition cohort	MR Egger	11	-0.169146	0.416117	0.844386	0.373538	1.90874	0.693881
genus Subdoligranulum	the strict case definition and the strict control definition cohort	MR Egger	11	0.199721	0.45671	1.22106	0.49886	2.9888	0.672196
genus Sutterella	the broad case definition and the broad control definition cohort	MR Egger	12	-0.480421	0.560465	0.618523	0.206195	1.85538	0.411415
genus Sutterella	the broad case definition and the strict control definition cohort	MR Egger	12	-0.450145	0.589868	0.637536	0.200631	2.02586	0.46301
genus Sutterella	the strict case definition and the broad control definition cohort	MR Egger	12	-0.522185	0.710152	0.593223	0.147477	2.38623	0.479039
genus Sutterella	the strict case definition and the strict control definition cohort	MR Egger	12	-0.527644	0.707826	0.589993	0.147344	2.36244	0.473162
genus Terrisporobacter	the broad case definition and the broad control definition cohort	MR Egger	5	-0.194874	0.287363	0.822938	0.468553	1.44536	0.546302
genus Terrisporobacter	the broad case definition and the strict control definition cohort	MR Egger	5	-0.088776	0.320125	0.91505	0.488595	1.71373	0.799549
genus Terrisporobacter	the strict case definition and the broad control definition cohort	MR Egger	5	-0.654444	0.435931	0.519731	0.22116	1.22138	0.230283
genus Terrisporobacter	the strict case definition and the strict control definition cohort	MR Egger	5	-0.408264	0.443431	0.664804	0.278764	1.58544	0.425112
genus Turicibacter	the broad case definition and the broad control definition cohort	MR Egger	10	0.267824	0.376626	1.30712	0.624775	2.73467	0.49722
genus Turicibacter	the broad case definition and the strict control definition cohort	MR Egger	10	-0.0645277	0.423344	0.93751	0.408901	2.14948	0.882627
genus Turicibacter	the strict case definition and the broad control definition cohort	MR Egger	10	-0.512115	0.576076	0.599227	0.193743	1.85335	0.399958
genus Turicibacter	the strict case definition and the strict control definition cohort	MR Egger	10	-0.525396	0.590608	0.591321	0.185818	1.88174	0.399649
genus Tyzzerella3	the broad case definition and the broad control definition cohort	MR Egger	13	0.0222035	0.326999	1.02245	0.538637	1.94084	0.947083
genus Tyzzerella3	the broad case definition and the strict control definition cohort	MR Egger	13	0.214491	0.365096	1.23923	0.605866	2.53471	0.568736
genus Tyzzerella3	the strict case definition and the broad control definition cohort	MR Egger	13	-0.0895552	0.502377	0.914338	0.341566	2.44759	0.861757
genus Tyzzerella3	the strict case definition and the strict control definition cohort	MR Egger	13	0.0966469	0.510962	1.10147	0.404607	2.99856	0.853422
genus Veillonella	the broad case definition and the broad control definition cohort	MR Egger	7	-0.144411	0.96538	0.865532	0.130477	5.74157	0.886935
genus Veillonella	the broad case definition and the strict control definition cohort	MR Egger	7	-0.856815	1.24055	0.424512	0.0373172	4.82915	0.520518
genus Veillonella	the strict case definition and the broad control definition cohort	MR Egger	7	-1.00198	2.01928	0.367152	0.00701459	19.2172	0.640789
genus Veillonella	the strict case definition and the strict control definition cohort	MR Egger	7	-0.609624	2.09087	0.543555	0.00902529	32.736	0.782328
genus Victivallis	the broad case definition and the broad control definition cohort	MR Egger	10	-0.399637	0.419886	0.670563	0.29446	1.52705	0.369077
genus Victivallis	the broad case definition and the strict control definition cohort	MR Egger	10	-0.464596	0.471642	0.628389	0.249321	1.58379	0.353444
genus Victivallis	the strict case definition and the broad control definition cohort	MR Egger	10	-0.40095	0.637953	0.669683	0.191793	2.33833	0.5472
genus Victivallis	the strict case definition and the strict control definition cohort	MR Egger	10	-0.145591	0.66317	0.864511	0.235651	3.17156	0.831729
genus Actinomyces	the broad case definition and the broad control definition cohort	Weighted median	7	0.138105	0.12948	1.1481	0.890765	1.47977	0.286145
genus Actinomyces	the broad case definition and the strict control definition cohort	Weighted median	7	0.196079	0.148969	1.21662	0.908554	1.62915	0.188094
genus Actinomyces	the strict case definition and the broad control definition cohort	Weighted median	7	-0.0255316	0.192327	0.974792	0.668651	1.4211	0.894391
genus Actinomyces	the strict case definition and the strict control definition cohort	Weighted median	7	0.143363	0.203892	1.15415	0.773937	1.72115	0.481973
genus Adlercreutzia	the broad case definition and the broad control definition cohort	Weighted median	8	-0.115717	0.124254	0.890727	0.698197	1.13635	0.351699
genus Adlercreutzia	the broad case definition and the strict control definition cohort	Weighted median	8	0.0180291	0.141396	1.01819	0.77174	1.34335	0.898538
genus Adlercreutzia	the strict case definition and the broad control definition cohort	Weighted median	8	0.150521	0.189016	1.16244	0.802559	1.6837	0.425834
genus Adlercreutzia	the strict case definition and the strict control definition cohort	Weighted median	8	0.208845	0.199291	1.23225	0.833797	1.82112	0.294666
genus Akkermansia	the broad case definition and the broad control definition cohort	Weighted median	11	-0.119257	0.138386	0.88758	0.676722	1.16414	0.388817
genus Akkermansia	the broad case definition and the strict control definition cohort	Weighted median	11	-0.11944	0.139215	0.887418	0.675501	1.16582	0.39092
genus Akkermansia	the strict case definition and the broad control definition cohort	Weighted median	11	0.0987021	0.18984	1.10374	0.760801	1.60126	0.603117
genus Akkermansia	the strict case definition and the strict control definition cohort	Weighted median	11	0.0302124	0.192907	1.03067	0.70618	1.50427	0.875547
genus Alistipes	the broad case definition and the broad control definition cohort	Weighted median	14	0.28536	0.154482	1.33024	0.982727	1.80064	0.0647168
genus Alistipes	the broad case definition and the strict control definition cohort	Weighted median	14	0.233101	0.176323	1.26251	0.893605	1.78371	0.186164
genus Alistipes	the strict case definition and the broad control definition cohort	Weighted median	14	0.0531613	0.231865	1.0546	0.669454	1.66133	0.818653
genus Alistipes	the strict case definition and the strict control definition cohort	Weighted median	14	0.150983	0.237377	1.16298	0.730318	1.85195	0.524744
genus Allisonella	the broad case definition and the broad control definition cohort	Weighted median	8	-0.00176214	0.0727516	0.998239	0.86558	1.15123	0.980676
genus Allisonella	the broad case definition and the strict control definition cohort	Weighted median	8	-0.0367219	0.0846917	0.963944	0.816509	1.138	0.664582
genus Allisonella	the strict case definition and the broad control definition cohort	Weighted median	8	0.0159347	0.118316	1.01606	0.805764	1.28125	0.892865
genus Allisonella	the strict case definition and the strict control definition cohort	Weighted median	8	0.0327941	0.123195	1.03334	0.811665	1.31555	0.790087
genus Alloprevotella	the broad case definition and the broad control definition cohort	Weighted median	6	0.102771	0.0856249	1.10824	0.937017	1.31074	0.230044
genus Alloprevotella	the broad case definition and the strict control definition cohort	Weighted median	6	0.109528	0.0931437	1.11575	0.92957	1.33922	0.239632
genus Alloprevotella	the strict case definition and the broad control definition cohort	Weighted median	6	0.0561291	0.130897	1.05773	0.818379	1.36709	0.668067
genus Alloprevotella	the strict case definition and the strict control definition cohort	Weighted median	6	0.0985013	0.134893	1.10352	0.84714	1.43748	0.465257
genus Anaerofilum	the broad case definition and the broad control definition cohort	Weighted median	11	-0.0502949	0.0867684	0.950949	0.802229	1.12724	0.562154
genus Anaerofilum	the broad case definition and the strict control definition cohort	Weighted median	11	-0.0829532	0.0954766	0.920394	0.763313	1.1098	0.384938
genus Anaerofilum	the strict case definition and the broad control definition cohort	Weighted median	11	0.0863523	0.129745	1.09019	0.845397	1.40587	0.505697
genus Anaerofilum	the strict case definition and the strict control definition cohort	Weighted median	11	-0.00148279	0.135033	0.998518	0.766327	1.30106	0.991239
genus Anaerostipes	the broad case definition and the broad control definition cohort	Weighted median	13	-0.148841	0.156706	0.861706	0.633824	1.17152	0.342209
genus Anaerostipes	the broad case definition and the strict control definition cohort	Weighted median	13	0.0123107	0.179959	1.01239	0.711479	1.44056	0.945461
genus Anaerostipes	the strict case definition and the broad control definition cohort	Weighted median	13	0.0191432	0.249096	1.01933	0.625575	1.66092	0.938742
genus Anaerostipes	the strict case definition and the strict control definition cohort	Weighted median	13	0.097158	0.242435	1.10203	0.68522	1.77239	0.688598
genus Anaerotruncus	the broad case definition and the broad control definition cohort	Weighted median	13	-0.0887656	0.141574	0.91506	0.693329	1.2077	0.530665
genus Anaerotruncus	the broad case definition and the strict control definition cohort	Weighted median	13	-0.0908271	0.162392	0.913176	0.664238	1.25541	0.575952
genus Anaerotruncus	the strict case definition and the broad control definition cohort	Weighted median	13	-0.353306	0.233542	0.702363	0.444392	1.11008	0.130327
genus Anaerotruncus	the strict case definition and the strict control definition cohort	Weighted median	13	-0.325207	0.243297	0.722378	0.4484	1.16376	0.181332
genus Bacteroides	the broad case definition and the broad control definition cohort	Weighted median	9	0.0325656	0.186806	1.0331	0.716358	1.4899	0.861608
genus Bacteroides	the broad case definition and the strict control definition cohort	Weighted median	9	0.145214	0.213918	1.15629	0.760283	1.75856	0.497243
genus Bacteroides	the strict case definition and the broad control definition cohort	Weighted median	9	-0.018302	0.265263	0.981864	0.583788	1.65138	0.944993
genus Bacteroides	the strict case definition and the strict control definition cohort	Weighted median	9	-0.114577	0.274968	0.891744	0.520214	1.52861	0.676905
genus Barnesiella	the broad case definition and the broad control definition cohort	Weighted median	14	-0.183561	0.134364	0.832301	0.639599	1.08306	0.171893
genus Barnesiella	the broad case definition and the strict control definition cohort	Weighted median	14	-0.0373994	0.148729	0.963291	0.719708	1.28931	0.801459
genus Barnesiella	the strict case definition and the broad control definition cohort	Weighted median	14	0.0740171	0.215333	1.07683	0.706073	1.64226	0.731048
genus Barnesiella	the strict case definition and the strict control definition cohort	Weighted median	14	-0.0563083	0.220523	0.945248	0.613526	1.45632	0.79846
genus Bifidobacterium	the broad case definition and the broad control definition cohort	Weighted median	13	0.111691	0.131241	1.11817	0.864554	1.44618	0.394749
genus Bifidobacterium	the broad case definition and the strict control definition cohort	Weighted median	13	0.156241	0.142932	1.16911	0.883462	1.54711	0.274346
genus Bifidobacterium	the strict case definition and the broad control definition cohort	Weighted median	13	-0.0144876	0.191664	0.985617	0.676956	1.43501	0.939747
genus Bifidobacterium	the strict case definition and the strict control definition cohort	Weighted median	13	0.0758485	0.202497	1.0788	0.72539	1.60439	0.707983
genus Bilophila	the broad case definition and the broad control definition cohort	Weighted median	13	0.127612	0.141866	1.13611	0.860326	1.50031	0.36837
genus Bilophila	the broad case definition and the strict control definition cohort	Weighted median	13	0.112975	0.157725	1.1196	0.821876	1.52519	0.473818
genus Bilophila	the strict case definition and the broad control definition cohort	Weighted median	13	0.31429	0.214142	1.36929	0.899939	2.08342	0.142194
genus Bilophila	the strict case definition and the strict control definition cohort	Weighted median	13	0.303361	0.213858	1.3544	0.890652	2.05962	0.156041
genus Butyricicoccus	the broad case definition and the broad control definition cohort	Weighted median	8	0.0447994	0.150621	1.04582	0.778475	1.40497	0.766138
genus Butyricicoccus	the broad case definition and the strict control definition cohort	Weighted median	8	0.20293	0.164085	1.22499	0.888096	1.68967	0.216183
genus Butyricicoccus	the strict case definition and the broad control definition cohort	Weighted median	8	-0.0163359	0.233849	0.983797	0.622084	1.55583	0.944308
genus Butyricicoccus	the strict case definition and the strict control definition cohort	Weighted median	8	-0.210871	0.245958	0.809879	0.500099	1.31155	0.391255
genus Butyricimonas	the broad case definition and the broad control definition cohort	Weighted median	13	-0.153138	0.117984	0.858011	0.680868	1.08124	0.194304
genus Butyricimonas	the broad case definition and the strict control definition cohort	Weighted median	13	-0.0463047	0.132947	0.954751	0.735739	1.23896	0.727618
genus Butyricimonas	the strict case definition and the broad control definition cohort	Weighted median	13	-0.0380921	0.180004	0.962624	0.676448	1.36987	0.832405
genus Butyricimonas	the strict case definition and the strict control definition cohort	Weighted median	13	-0.0719407	0.189823	0.930586	0.64147	1.35001	0.704696
genus Butyrivibrio	the broad case definition and the broad control definition cohort	Weighted median	15	0.0288206	0.0653168	1.02924	0.905561	1.16981	0.659037
genus Butyrivibrio	the broad case definition and the strict control definition cohort	Weighted median	15	-0.0140843	0.0762666	0.986014	0.84911	1.14499	0.853486
genus Butyrivibrio	the strict case definition and the broad control definition cohort	Weighted median	15	-0.0670063	0.11489	0.935189	0.746626	1.17138	0.559746
genus Butyrivibrio	the strict case definition and the strict control definition cohort	Weighted median	15	-0.0145959	0.118301	0.98551	0.781557	1.24269	0.901807
genus Candidatus Soleaferrea	the broad case definition and the broad control definition cohort	Weighted median	11	0.00991017	0.0916322	1.00996	0.843927	1.20866	0.913875
genus Candidatus Soleaferrea	the broad case definition and the strict control definition cohort	Weighted median	11	-0.0273515	0.105759	0.973019	0.790856	1.19714	0.795928
genus Candidatus Soleaferrea	the strict case definition and the broad control definition cohort	Weighted median	11	-0.00930862	0.157913	0.990735	0.727008	1.35013	0.952994
genus Candidatus Soleaferrea	the strict case definition and the strict control definition cohort	Weighted median	11	0.0425737	0.143589	1.04349	0.787524	1.38266	0.766851
genus Catenibacterium	the broad case definition and the broad control definition cohort	Weighted median	5	0.0162065	0.100454	1.01634	0.8347	1.2375	0.871831
genus Catenibacterium	the broad case definition and the strict control definition cohort	Weighted median	5	0.102272	0.115957	1.10768	0.882493	1.39034	0.377789
genus Catenibacterium	the strict case definition and the broad control definition cohort	Weighted median	5	0.112087	0.146245	1.11861	0.839832	1.48993	0.443418
genus Catenibacterium	the strict case definition and the strict control definition cohort	Weighted median	5	0.0896237	0.16355	1.09376	0.793792	1.50709	0.583699
genus Christensenellaceae R 7group	the broad case definition and the broad control definition cohort	Weighted median	10	0.134243	0.161711	1.14367	0.833009	1.57019	0.406459
genus Christensenellaceae R 7group	the broad case definition and the strict control definition cohort	Weighted median	10	0.0336735	0.179113	1.03425	0.728049	1.46922	0.850875
genus Christensenellaceae R 7group	the strict case definition and the broad control definition cohort	Weighted median	10	-0.147795	0.237897	0.862608	0.541142	1.37504	0.534433
genus Christensenellaceae R 7group	the strict case definition and the strict control definition cohort	Weighted median	10	0.0934034	0.254639	1.0979	0.666518	1.8085	0.713763
genus Clostridium innocuum group	the broad case definition and the broad control definition cohort	Weighted median	9	-0.0212316	0.0909247	0.978992	0.819186	1.16997	0.815367
genus Clostridium innocuum group	the broad case definition and the strict control definition cohort	Weighted median	9	-0.0135215	0.108246	0.98657	0.79797	1.21974	0.900592
genus Clostridium innocuum group	the strict case definition and the broad control definition cohort	Weighted median	9	0.0493725	0.150982	1.05061	0.78149	1.41241	0.743662
genus Clostridium innocuum group	the strict case definition and the strict control definition cohort	Weighted median	9	0.183067	0.152252	1.2009	0.891058	1.61847	0.229209
genus Clostridium sensustricto1	the broad case definition and the broad control definition cohort	Weighted median	7	0.0396238	0.166479	1.04042	0.750756	1.44184	0.811873
genus Clostridium sensustricto1	the broad case definition and the strict control definition cohort	Weighted median	7	-0.142207	0.182884	0.867442	0.606131	1.24141	0.436817
genus Clostridium sensustricto1	the strict case definition and the broad control definition cohort	Weighted median	7	-0.0816971	0.241304	0.921551	0.574272	1.47884	0.734937
genus Clostridium sensustricto1	the strict case definition and the strict control definition cohort	Weighted median	7	-0.261947	0.225096	0.769552	0.495031	1.19631	0.244541
genus Collinsella	the broad case definition and the broad control definition cohort	Weighted median	9	0.143289	0.181641	1.15406	0.808377	1.64758	0.430193
genus Collinsella	the broad case definition and the strict control definition cohort	Weighted median	9	0.115313	0.198531	1.12222	0.760478	1.65605	0.561356
genus Collinsella	the strict case definition and the broad control definition cohort	Weighted median	9	0.224784	0.240011	1.25205	0.782205	2.00412	0.348987
genus Collinsella	the strict case definition and the strict control definition cohort	Weighted median	9	-0.0219369	0.244499	0.978302	0.60583	1.57977	0.928508
genus Coprobacter	the broad case definition and the broad control definition cohort	Weighted median	11	-0.0219646	0.100044	0.978275	0.804084	1.1902	0.826222
genus Coprobacter	the broad case definition and the strict control definition cohort	Weighted median	11	0.0510932	0.10982	1.05242	0.848611	1.30518	0.641757
genus Coprobacter	the strict case definition and the broad control definition cohort	Weighted median	11	-0.0984924	0.157581	0.906203	0.66541	1.23413	0.531954
genus Coprobacter	the strict case definition and the strict control definition cohort	Weighted median	11	0.048101	0.155299	1.04928	0.773921	1.4226	0.756766
genus Coprococcus1	the broad case definition and the broad control definition cohort	Weighted median	11	0.0828564	0.141474	1.08639	0.823302	1.43354	0.5581
genus Coprococcus1	the broad case definition and the strict control definition cohort	Weighted median	11	0.143545	0.15649	1.15436	0.849443	1.56873	0.358996
genus Coprococcus1	the strict case definition and the broad control definition cohort	Weighted median	11	0.0603798	0.219069	1.06224	0.691428	1.63192	0.78284
genus Coprococcus1	the strict case definition and the strict control definition cohort	Weighted median	11	0.0431065	0.218026	1.04405	0.680978	1.6007	0.84327
genus Coprococcus2	the broad case definition and the broad control definition cohort	Weighted median	8	-0.0833492	0.144508	0.92003	0.693098	1.22126	0.564088
genus Coprococcus2	the broad case definition and the strict control definition cohort	Weighted median	8	-0.157594	0.157562	0.854197	0.627247	1.16326	0.317211
genus Coprococcus2	the strict case definition and the broad control definition cohort	Weighted median	8	-0.215167	0.218294	0.806406	0.525701	1.237	0.324291
genus Coprococcus2	the strict case definition and the strict control definition cohort	Weighted median	8	-0.279907	0.2266	0.755854	0.484789	1.17848	0.216738
genus Coprococcus3	the broad case definition and the broad control definition cohort	Weighted median	9	0.0447514	0.173924	1.04577	0.743684	1.47056	0.796944
genus Coprococcus3	the broad case definition and the strict control definition cohort	Weighted median	9	0.00400448	0.200773	1.00401	0.677388	1.48813	0.984087
genus Coprococcus3	the strict case definition and the broad control definition cohort	Weighted median	9	0.0537017	0.252369	1.05517	0.64343	1.73039	0.83149
genus Coprococcus3	the strict case definition and the strict control definition cohort	Weighted median	9	0.0505632	0.271596	1.05186	0.617692	1.79121	0.852311
genus Defluviitaleaceae UCG011	the broad case definition and the broad control definition cohort	Weighted median	9	-0.163044	0.1267	0.849554	0.662738	1.08903	0.198147
genus Defluviitaleaceae UCG011	the broad case definition and the strict control definition cohort	Weighted median	9	-0.1826	0.135217	0.833101	0.639144	1.08592	0.176879
genus Defluviitaleaceae UCG011	the strict case definition and the broad control definition cohort	Weighted median	9	0.0111683	0.184155	1.01123	0.704847	1.4508	0.951641
genus Defluviitaleaceae UCG011	the strict case definition and the strict control definition cohort	Weighted median	9	0.0308848	0.186315	1.03137	0.715844	1.48596	0.868341
genus Desulfovibrio	the broad case definition and the broad control definition cohort	Weighted median	10	-0.133758	0.140969	0.874801	0.663613	1.1532	0.342695
genus Desulfovibrio	the broad case definition and the strict control definition cohort	Weighted median	10	-0.117942	0.143632	0.888748	0.670682	1.17772	0.411569
genus Desulfovibrio	the strict case definition and the broad control definition cohort	Weighted median	9	-0.242779	0.215835	0.784445	0.513855	1.19752	0.260657
genus Desulfovibrio	the strict case definition and the strict control definition cohort	Weighted median	9	-0.137	0.213575	0.87197	0.573724	1.32526	0.521221
genus Dialister	the broad case definition and the broad control definition cohort	Weighted median	11	0.0239129	0.134881	1.0242	0.78627	1.33413	0.859282
genus Dialister	the broad case definition and the strict control definition cohort	Weighted median	11	0.0612884	0.146764	1.06321	0.797424	1.41757	0.676241
genus Dialister	the strict case definition and the broad control definition cohort	Weighted median	11	-0.151354	0.201982	0.859543	0.578545	1.27702	0.453649
genus Dialister	the strict case definition and the strict control definition cohort	Weighted median	11	0.0081272	0.194348	1.00816	0.688807	1.47558	0.966644
genus Dorea	the broad case definition and the broad control definition cohort	Weighted median	10	0.0290225	0.155812	1.02945	0.758534	1.39712	0.852236
genus Dorea	the broad case definition and the strict control definition cohort	Weighted median	10	0.0701125	0.174288	1.07263	0.762242	1.50941	0.687478
genus Dorea	the strict case definition and the broad control definition cohort	Weighted median	10	-0.0889775	0.25762	0.914866	0.552162	1.51582	0.729807
genus Dorea	the strict case definition and the strict control definition cohort	Weighted median	10	0.209723	0.264912	1.23334	0.73381	2.07291	0.428553
genus Eggerthella	the broad case definition and the broad control definition cohort	Weighted median	11	-0.035089	0.0970578	0.96552	0.798259	1.16783	0.717706
genus Eggerthella	the broad case definition and the strict control definition cohort	Weighted median	11	-0.0606306	0.104714	0.941171	0.766538	1.15559	0.562583
genus Eggerthella	the strict case definition and the broad control definition cohort	Weighted median	11	0.141904	0.144154	1.15247	0.868805	1.52874	0.324922
genus Eggerthella	the strict case definition and the strict control definition cohort	Weighted median	11	0.0196865	0.142873	1.01988	0.770786	1.34948	0.890406
genus Eisenbergiella	the broad case definition and the broad control definition cohort	Weighted median	11	-0.14407	0.0984788	0.865827	0.713846	1.05017	0.14348
genus Eisenbergiella	the broad case definition and the strict control definition cohort	Weighted median	11	-0.0448619	0.110893	0.95613	0.769349	1.18826	0.685806
genus Eisenbergiella	the strict case definition and the broad control definition cohort	Weighted median	11	-0.287827	0.140651	0.749891	0.569211	0.987923	0.0407182
genus Eisenbergiella	the strict case definition and the strict control definition cohort	Weighted median	11	-0.260252	0.159672	0.770857	0.563714	1.05412	0.103119
genus Enterorhabdus	the broad case definition and the broad control definition cohort	Weighted median	6	0.222186	0.132625	1.2488	0.962946	1.61952	0.0938745
genus Enterorhabdus	the broad case definition and the strict control definition cohort	Weighted median	6	0.299581	0.151199	1.34929	1.00324	1.81472	0.0475502
genus Enterorhabdus	the strict case definition and the broad control definition cohort	Weighted median	6	0.491343	0.214448	1.63451	1.07361	2.48845	0.0219518
genus Enterorhabdus	the strict case definition and the strict control definition cohort	Weighted median	6	0.254187	0.218604	1.28941	0.840064	1.97912	0.244921
genus Erysipelatoclostridium	the broad case definition and the broad control definition cohort	Weighted median	15	-0.157668	0.103099	0.854133	0.697856	1.04541	0.126193
genus Erysipelatoclostridium	the broad case definition and the strict control definition cohort	Weighted median	15	-0.161899	0.115041	0.850527	0.678833	1.06565	0.159334
genus Erysipelatoclostridium	the strict case definition and the broad control definition cohort	Weighted median	15	-0.00263009	0.1532	0.997373	0.738671	1.34668	0.986303
genus Erysipelatoclostridium	the strict case definition and the strict control definition cohort	Weighted median	15	-0.109269	0.148267	0.89649	0.670407	1.19882	0.461138
genus Escherichia Shigella	the broad case definition and the broad control definition cohort	Weighted median	10	0.0698592	0.138931	1.07236	0.816731	1.40799	0.615081
genus Escherichia Shigella	the broad case definition and the strict control definition cohort	Weighted median	10	0.138128	0.156275	1.14812	0.845209	1.5596	0.376763
genus Escherichia Shigella	the strict case definition and the broad control definition cohort	Weighted median	10	-0.0486295	0.211795	0.952534	0.628922	1.44266	0.818398
genus Escherichia Shigella	the strict case definition and the strict control definition cohort	Weighted median	10	-0.00386685	0.212892	0.996141	0.656301	1.51195	0.985508
genus Eubacterium brachy group	the broad case definition and the broad control definition cohort	Weighted median	10	0.0363648	0.081104	1.03703	0.884618	1.21571	0.653885
genus Eubacterium brachy group	the broad case definition and the strict control definition cohort	Weighted median	10	-0.061416	0.0964522	0.940432	0.778441	1.13613	0.524287
genus Eubacterium brachy group	the strict case definition and the broad control definition cohort	Weighted median	10	0.00922177	0.127388	1.00926	0.786267	1.29551	0.942291
genus Eubacterium brachy group	the strict case definition and the strict control definition cohort	Weighted median	10	-0.101453	0.128997	0.903524	0.701673	1.16344	0.431591
genus Eubacterium coprostanoligenes group	the broad case definition and the broad control definition cohort	Weighted median	13	-0.0989493	0.145179	0.905789	0.681473	1.20394	0.495511
genus Eubacterium coprostanoligenes group	the broad case definition and the strict control definition cohort	Weighted median	13	0.00220547	0.162379	1.00221	0.729017	1.37777	0.989163
genus Eubacterium coprostanoligenes group	the strict case definition and the broad control definition cohort	Weighted median	13	-0.105645	0.237866	0.899744	0.564473	1.43415	0.656943
genus Eubacterium coprostanoligenes group	the strict case definition and the strict control definition cohort	Weighted median	13	-0.0913227	0.247363	0.912723	0.562056	1.48217	0.711989
genus Eubacterium eligens group	the broad case definition and the broad control definition cohort	Weighted median	8	0.176504	0.176891	1.19304	0.843494	1.68743	0.318371
genus Eubacterium eligens group	the broad case definition and the strict control definition cohort	Weighted median	8	0.159059	0.191645	1.17241	0.805281	1.70691	0.406555
genus Eubacterium eligens group	the strict case definition and the broad control definition cohort	Weighted median	8	0.163203	0.270784	1.17728	0.692439	2.00159	0.546706
genus Eubacterium eligens group	the strict case definition and the strict control definition cohort	Weighted median	8	0.068975	0.266905	1.07141	0.634982	1.8078	0.796079
genus Eubacterium fissicatena group	the broad case definition and the broad control definition cohort	Weighted median	9	-0.0550408	0.0899306	0.946447	0.793498	1.12888	0.540514
genus Eubacterium fissicatena group	the broad case definition and the strict control definition cohort	Weighted median	9	-0.0706838	0.0980262	0.931756	0.768884	1.12913	0.470866
genus Eubacterium fissicatena group	the strict case definition and the broad control definition cohort	Weighted median	9	-0.0138061	0.128852	0.986289	0.766167	1.26965	0.914672
genus Eubacterium fissicatena group	the strict case definition and the strict control definition cohort	Weighted median	9	-0.0739112	0.133125	0.928754	0.715456	1.20564	0.578756
genus Eubacterium hallii group	the broad case definition and the broad control definition cohort	Weighted median	16	-0.077006	0.119686	0.925884	0.732281	1.17067	0.519964
genus Eubacterium hallii group	the broad case definition and the strict control definition cohort	Weighted median	16	-0.145794	0.132245	0.864335	0.66698	1.12009	0.270263
genus Eubacterium hallii group	the strict case definition and the broad control definition cohort	Weighted median	16	-0.00934135	0.181106	0.990702	0.694677	1.41287	0.958864
genus Eubacterium hallii group	the strict case definition and the strict control definition cohort	Weighted median	16	-0.0425731	0.195703	0.95832	0.653017	1.40636	0.827789
genus Eubacterium nodatum group	the broad case definition and the broad control definition cohort	Weighted median	11	-0.0766136	0.0873425	0.926248	0.780512	1.09919	0.380398
genus Eubacterium nodatum group	the broad case definition and the strict control definition cohort	Weighted median	11	-0.0815907	0.098028	0.921649	0.760541	1.11689	0.405228
genus Eubacterium nodatum group	the strict case definition and the broad control definition cohort	Weighted median	11	0.114967	0.120846	1.12184	0.885245	1.42166	0.341427
genus Eubacterium nodatum group	the strict case definition and the strict control definition cohort	Weighted median	11	0.0704721	0.120084	1.07301	0.847986	1.35776	0.557299
genus Eubacterium oxidoreducens group	the broad case definition and the broad control definition cohort	Weighted median	5	-0.0554734	0.130357	0.946037	0.732733	1.22144	0.670436
genus Eubacterium oxidoreducens group	the broad case definition and the strict control definition cohort	Weighted median	5	-0.178955	0.1411	0.836144	0.634124	1.10252	0.204697
genus Eubacterium oxidoreducens group	the strict case definition and the broad control definition cohort	Weighted median	5	-0.149115	0.225369	0.86147	0.553863	1.33992	0.508197
genus Eubacterium oxidoreducens group	the strict case definition and the strict control definition cohort	Weighted median	5	-0.0902472	0.230797	0.913705	0.581229	1.43637	0.69578
genus Eubacterium rectale group	the broad case definition and the broad control definition cohort	Weighted median	8	0.196043	0.176847	1.21658	0.860211	1.72058	0.267627
genus Eubacterium rectale group	the broad case definition and the strict control definition cohort	Weighted median	8	0.22561	0.192143	1.25309	0.859856	1.82615	0.240324
genus Eubacterium rectale group	the strict case definition and the broad control definition cohort	Weighted median	8	0.0421176	0.264718	1.04302	0.620811	1.75236	0.873587
genus Eubacterium rectale group	the strict case definition and the strict control definition cohort	Weighted median	8	0.301231	0.296084	1.35152	0.756469	2.41466	0.308971
genus Eubacterium ruminantium group	the broad case definition and the broad control definition cohort	Weighted median	18	-0.0421557	0.086399	0.958721	0.809371	1.13563	0.625607
genus Eubacterium ruminantium group	the broad case definition and the strict control definition cohort	Weighted median	18	-0.0548315	0.0959128	0.946645	0.784412	1.14243	0.567538
genus Eubacterium ruminantium group	the strict case definition and the broad control definition cohort	Weighted median	18	-0.00305419	0.128845	0.99695	0.774459	1.28336	0.981088
genus Eubacterium ruminantium group	the strict case definition and the strict control definition cohort	Weighted median	18	-0.0881842	0.134456	0.915592	0.703478	1.19166	0.511916
genus Eubacterium ventriosum group	the broad case definition and the broad control definition cohort	Weighted median	15	0.0142522	0.145835	1.01435	0.762171	1.34998	0.922148
genus Eubacterium ventriosum group	the broad case definition and the strict control definition cohort	Weighted median	15	-0.109195	0.171315	0.896556	0.640842	1.25431	0.523868
genus Eubacterium ventriosum group	the strict case definition and the broad control definition cohort	Weighted median	15	0.0387229	0.205264	1.03948	0.695173	1.55432	0.850368
genus Eubacterium ventriosum group	the strict case definition and the strict control definition cohort	Weighted median	15	-0.167544	0.213645	0.845739	0.556389	1.28557	0.432912
genus Eubacterium xylanophilum group	the broad case definition and the broad control definition cohort	Weighted median	9	-0.0545074	0.159694	0.946952	0.692458	1.29498	0.73286
genus Eubacterium xylanophilum group	the broad case definition and the strict control definition cohort	Weighted median	9	-0.0347138	0.171506	0.965882	0.690137	1.3518	0.8396
genus Eubacterium xylanophilum group	the strict case definition and the broad control definition cohort	Weighted median	9	0.00579215	0.246693	1.00581	0.620192	1.63119	0.981268
genus Eubacterium xylanophilum group	the strict case definition and the strict control definition cohort	Weighted median	9	0.192196	0.241233	1.21191	0.755315	1.94451	0.42561
genus Faecalibacterium	the broad case definition and the broad control definition cohort	Weighted median	10	0.132767	0.137362	1.14198	0.872439	1.49481	0.333771
genus Faecalibacterium	the broad case definition and the strict control definition cohort	Weighted median	10	0.11138	0.150012	1.11782	0.833066	1.49991	0.457799
genus Faecalibacterium	the strict case definition and the broad control definition cohort	Weighted median	10	0.0802602	0.216894	1.08357	0.708326	1.6576	0.71135
genus Faecalibacterium	the strict case definition and the strict control definition cohort	Weighted median	10	0.134709	0.212935	1.1442	0.753788	1.73683	0.526976
genus Family XIII AD3011 group	the broad case definition and the broad control definition cohort	Weighted median	13	0.175258	0.138308	1.19155	0.908623	1.56259	0.205098
genus Family XIII AD3011 group	the broad case definition and the strict control definition cohort	Weighted median	13	0.182477	0.154862	1.20019	0.885987	1.62581	0.23867
genus Family XIII AD3011 group	the strict case definition and the broad control definition cohort	Weighted median	13	0.424999	0.199633	1.52959	1.03429	2.26207	0.0332624
genus Family XIII AD3011 group	the strict case definition and the strict control definition cohort	Weighted median	13	0.435853	0.211224	1.54628	1.02209	2.3393	0.039069
genus Family XIII UCG001	the broad case definition and the broad control definition cohort	Weighted median	8	-0.227639	0.154205	0.796411	0.588675	1.07746	0.139888
genus Family XIII UCG001	the broad case definition and the strict control definition cohort	Weighted median	8	-0.0835379	0.172297	0.919856	0.656232	1.28938	0.627785
genus Family XIII UCG001	the strict case definition and the broad control definition cohort	Weighted median	8	-0.234086	0.216287	0.791294	0.517882	1.20905	0.279122
genus Family XIII UCG001	the strict case definition and the strict control definition cohort	Weighted median	8	-0.257704	0.239225	0.772824	0.483558	1.23513	0.28137
genus Flavonifractor	the broad case definition and the broad control definition cohort	Weighted median	5	-0.0550797	0.180887	0.94641	0.663904	1.34913	0.760748
genus Flavonifractor	the broad case definition and the strict control definition cohort	Weighted median	5	-0.058179	0.204992	0.943481	0.631307	1.41002	0.776555
genus Flavonifractor	the strict case definition and the broad control definition cohort	Weighted median	5	0.043317	0.277601	1.04427	0.606057	1.79933	0.876001
genus Flavonifractor	the strict case definition and the strict control definition cohort	Weighted median	5	-0.0232459	0.293604	0.977022	0.54952	1.7371	0.936894
genus Fusicatenibacter	the broad case definition and the broad control definition cohort	Weighted median	18	0.0070315	0.132448	1.00706	0.776804	1.30556	0.957661
genus Fusicatenibacter	the broad case definition and the strict control definition cohort	Weighted median	18	-0.159048	0.1462	0.852955	0.640439	1.13599	0.276648
genus Fusicatenibacter	the strict case definition and the broad control definition cohort	Weighted median	18	-0.291339	0.210678	0.747263	0.49447	1.12929	0.166708
genus Fusicatenibacter	the strict case definition and the strict control definition cohort	Weighted median	18	-0.166748	0.21118	0.846413	0.559529	1.28039	0.429761
genus Gordonibacter	the broad case definition and the broad control definition cohort	Weighted median	12	-0.0390227	0.0765292	0.961729	0.82777	1.11737	0.610117
genus Gordonibacter	the broad case definition and the strict control definition cohort	Weighted median	12	0.02007	0.0849715	1.02027	0.863748	1.20516	0.813279
genus Gordonibacter	the strict case definition and the broad control definition cohort	Weighted median	12	-0.0666633	0.111195	0.93551	0.75231	1.16332	0.54883
genus Gordonibacter	the strict case definition and the strict control definition cohort	Weighted median	12	0.0434745	0.114846	1.04443	0.833915	1.3081	0.705025
genus Haemophilus	the broad case definition and the broad control definition cohort	Weighted median	9	-0.0413499	0.108205	0.959493	0.776133	1.18617	0.702355
genus Haemophilus	the broad case definition and the strict control definition cohort	Weighted median	9	0.0143537	0.126142	1.01446	0.792245	1.299	0.909404
genus Haemophilus	the strict case definition and the broad control definition cohort	Weighted median	9	-0.178826	0.1655	0.836252	0.604589	1.15668	0.279912
genus Haemophilus	the strict case definition and the strict control definition cohort	Weighted median	9	-0.0935505	0.164815	0.910692	0.659293	1.25795	0.5703
genus Holdemanella	the broad case definition and the broad control definition cohort	Weighted median	11	-0.0436435	0.108358	0.957295	0.774122	1.18381	0.687117
genus Holdemanella	the broad case definition and the strict control definition cohort	Weighted median	11	0.0244647	0.110654	1.02477	0.824962	1.27296	0.825021
genus Holdemanella	the strict case definition and the broad control definition cohort	Weighted median	11	0.0341004	0.151182	1.03469	0.769344	1.39155	0.821545
genus Holdemanella	the strict case definition and the strict control definition cohort	Weighted median	11	0.0461292	0.14538	1.04721	0.78756	1.39246	0.751016
genus Holdemania	the broad case definition and the broad control definition cohort	Weighted median	15	-0.00705658	0.0975387	0.992968	0.820179	1.20216	0.942326
genus Holdemania	the broad case definition and the strict control definition cohort	Weighted median	15	-0.0209658	0.109877	0.979252	0.789524	1.21457	0.848674
genus Holdemania	the strict case definition and the broad control definition cohort	Weighted median	15	0.0464787	0.164166	1.04758	0.759354	1.4452	0.777085
genus Holdemania	the strict case definition and the strict control definition cohort	Weighted median	15	0.103692	0.159247	1.10926	0.811857	1.51561	0.514955
genus Howardella	the broad case definition and the broad control definition cohort	Weighted median	10	0.0946061	0.0772965	1.09923	0.944693	1.27904	0.220975
genus Howardella	the broad case definition and the strict control definition cohort	Weighted median	10	0.164998	0.0914458	1.17939	0.985865	1.41091	0.0711811
genus Howardella	the strict case definition and the broad control definition cohort	Weighted median	10	0.116432	0.116206	1.12348	0.894642	1.41085	0.31637
genus Howardella	the strict case definition and the strict control definition cohort	Weighted median	10	0.101473	0.117104	1.1068	0.879809	1.39235	0.386205
genus Hungatella	the broad case definition and the broad control definition cohort	Weighted median	5	0.154321	0.127968	1.16686	0.908013	1.49951	0.227844
genus Hungatella	the broad case definition and the strict control definition cohort	Weighted median	5	0.139596	0.143381	1.14981	0.868115	1.52291	0.330256
genus Hungatella	the strict case definition and the broad control definition cohort	Weighted median	5	0.334976	0.200442	1.39791	0.943753	2.07061	0.0946857
genus Hungatella	the strict case definition and the strict control definition cohort	Weighted median	5	0.0202118	0.205128	1.02042	0.682605	1.52541	0.921509
genus Intestinibacter	the broad case definition and the broad control definition cohort	Weighted median	15	0.0442977	0.120295	1.04529	0.825736	1.32323	0.712693
genus Intestinibacter	the broad case definition and the strict control definition cohort	Weighted median	15	0.00174204	0.133233	1.00174	0.771518	1.30067	0.989568
genus Intestinibacter	the strict case definition and the broad control definition cohort	Weighted median	15	-0.0157173	0.168498	0.984406	0.707532	1.36963	0.925682
genus Intestinibacter	the strict case definition and the strict control definition cohort	Weighted median	15	0.0650586	0.182199	1.06722	0.74673	1.52526	0.721036
genus Intestinimonas	the broad case definition and the broad control definition cohort	Weighted median	17	-0.0734343	0.103509	0.929197	0.758577	1.13819	0.478046
genus Intestinimonas	the broad case definition and the strict control definition cohort	Weighted median	17	-0.102949	0.114346	0.902173	0.721035	1.12882	0.367949
genus Intestinimonas	the strict case definition and the broad control definition cohort	Weighted median	17	0.179272	0.166684	1.19635	0.862924	1.6586	0.282141
genus Intestinimonas	the strict case definition and the strict control definition cohort	Weighted median	17	-0.0434145	0.164557	0.957514	0.69354	1.32196	0.791914
genus Lachnoclostridium	the broad case definition and the broad control definition cohort	Weighted median	13	0.112547	0.165807	1.11913	0.808613	1.54888	0.497274
genus Lachnoclostridium	the broad case definition and the strict control definition cohort	Weighted median	13	0.072484	0.179643	1.07518	0.756074	1.52896	0.686589
genus Lachnoclostridium	the strict case definition and the broad control definition cohort	Weighted median	13	-0.153106	0.2535	0.858039	0.522064	1.41023	0.545865
genus Lachnoclostridium	the strict case definition and the strict control definition cohort	Weighted median	13	-0.124553	0.260013	0.882892	0.530371	1.46972	0.631922
genus Lachnospiraceae FCS020 group	the broad case definition and the broad control definition cohort	Weighted median	12	-0.0166991	0.124795	0.98344	0.770051	1.25596	0.893552
genus Lachnospiraceae FCS020 group	the broad case definition and the strict control definition cohort	Weighted median	12	0.00866603	0.140127	1.0087	0.766452	1.32752	0.950687
genus Lachnospiraceae FCS020 group	the strict case definition and the broad control definition cohort	Weighted median	12	-0.0907689	0.179879	0.913229	0.641894	1.29926	0.613832
genus Lachnospiraceae FCS020 group	the strict case definition and the strict control definition cohort	Weighted median	12	-0.122347	0.195485	0.884841	0.603206	1.29797	0.531403
genus Lachnospiraceae NC2004 group	the broad case definition and the broad control definition cohort	Weighted median	9	-0.0348079	0.108678	0.965791	0.780502	1.19507	0.748754
genus Lachnospiraceae NC2004 group	the broad case definition and the strict control definition cohort	Weighted median	9	-0.000503366	0.122228	0.999497	0.786573	1.27006	0.996714
genus Lachnospiraceae NC2004 group	the strict case definition and the broad control definition cohort	Weighted median	9	0.0556632	0.159207	1.05724	0.773845	1.44442	0.726619
genus Lachnospiraceae NC2004 group	the strict case definition and the strict control definition cohort	Weighted median	9	-0.0862842	0.191265	0.917334	0.63055	1.33455	0.6519
genus Lachnospiraceae ND3007 group	the broad case definition and the broad control definition cohort	Weighted median	3	-0.233612	0.278248	0.791669	0.458875	1.36582	0.401142
genus Lachnospiraceae ND3007 group	the broad case definition and the strict control definition cohort	Weighted median	3	-0.302074	0.304508	0.739283	0.407013	1.34281	0.321194
genus Lachnospiraceae ND3007 group	the strict case definition and the broad control definition cohort	Weighted median	3	-0.193106	0.402389	0.824395	0.37464	1.81408	0.6313
genus Lachnospiraceae ND3007 group	the strict case definition and the strict control definition cohort	Weighted median	3	-0.226667	0.428393	0.797186	0.344274	1.84593	0.59673
genus Lachnospiraceae NK4A136 group	the broad case definition and the broad control definition cohort	Weighted median	15	0.0805266	0.118119	1.08386	0.859859	1.36621	0.495403
genus Lachnospiraceae NK4A136 group	the broad case definition and the strict control definition cohort	Weighted median	15	-0.0159374	0.136741	0.984189	0.752805	1.28669	0.907215
genus Lachnospiraceae NK4A136 group	the strict case definition and the broad control definition cohort	Weighted median	15	-0.147214	0.179731	0.863109	0.606842	1.2276	0.41274
genus Lachnospiraceae NK4A136 group	the strict case definition and the strict control definition cohort	Weighted median	15	-0.00360806	0.186289	0.996398	0.69161	1.43551	0.984547
genus Lachnospiraceae UCG001	the broad case definition and the broad control definition cohort	Weighted median	13	0.0972889	0.11616	1.10218	0.877758	1.38398	0.402287
genus Lachnospiraceae UCG001	the broad case definition and the strict control definition cohort	Weighted median	13	0.0443773	0.122922	1.04538	0.821561	1.33017	0.718084
genus Lachnospiraceae UCG001	the strict case definition and the broad control definition cohort	Weighted median	13	0.0368091	0.167967	1.03749	0.746465	1.44199	0.826538
genus Lachnospiraceae UCG001	the strict case definition and the strict control definition cohort	Weighted median	13	0.0866917	0.185008	1.09056	0.758871	1.56722	0.639367
genus Lachnospiraceae UCG004	the broad case definition and the broad control definition cohort	Weighted median	12	-0.224568	0.153748	0.798861	0.591014	1.0798	0.14412
genus Lachnospiraceae UCG004	the broad case definition and the strict control definition cohort	Weighted median	12	-0.307385	0.166792	0.735367	0.530308	1.01972	0.0653404
genus Lachnospiraceae UCG004	the strict case definition and the broad control definition cohort	Weighted median	12	-0.0965791	0.227785	0.907938	0.58098	1.4189	0.671572
genus Lachnospiraceae UCG004	the strict case definition and the strict control definition cohort	Weighted median	12	-0.0278916	0.223574	0.972494	0.627447	1.50729	0.900719
genus Lachnospiraceae UCG008	the broad case definition and the broad control definition cohort	Weighted median	11	0.0915207	0.101931	1.09584	0.89739	1.33817	0.369256
genus Lachnospiraceae UCG008	the broad case definition and the strict control definition cohort	Weighted median	11	0.030993	0.110603	1.03148	0.830449	1.28117	0.779309
genus Lachnospiraceae UCG008	the strict case definition and the broad control definition cohort	Weighted median	11	-0.100181	0.156339	0.904674	0.665907	1.22905	0.521659
genus Lachnospiraceae UCG008	the strict case definition and the strict control definition cohort	Weighted median	11	-0.0170982	0.166464	0.983047	0.709377	1.3623	0.91819
genus Lachnospiraceae UCG010	the broad case definition and the broad control definition cohort	Weighted median	10	-0.101266	0.166158	0.903692	0.652506	1.25158	0.54222
genus Lachnospiraceae UCG010	the broad case definition and the strict control definition cohort	Weighted median	10	-0.100157	0.172019	0.904696	0.645768	1.26744	0.560404
genus Lachnospiraceae UCG010	the strict case definition and the broad control definition cohort	Weighted median	10	0.0716233	0.207033	1.07425	0.715938	1.61189	0.729379
genus Lachnospiraceae UCG010	the strict case definition and the strict control definition cohort	Weighted median	10	-0.00206903	0.222072	0.997933	0.645758	1.54217	0.992566
genus Lactobacillus	the broad case definition and the broad control definition cohort	Weighted median	10	0.0447148	0.105699	1.04573	0.850055	1.28645	0.672266
genus Lactobacillus	the broad case definition and the strict control definition cohort	Weighted median	10	0.100799	0.123341	1.10605	0.868534	1.40853	0.413793
genus Lactobacillus	the strict case definition and the broad control definition cohort	Weighted median	10	0.0521162	0.16784	1.0535	0.758169	1.46387	0.756172
genus Lactobacillus	the strict case definition and the strict control definition cohort	Weighted median	10	0.0942255	0.167978	1.09881	0.790561	1.52724	0.574839
genus Lactococcus	the broad case definition and the broad control definition cohort	Weighted median	9	-0.0357956	0.080012	0.964838	0.824796	1.12866	0.654603
genus Lactococcus	the broad case definition and the strict control definition cohort	Weighted median	9	-0.0371426	0.094743	0.963539	0.800244	1.16016	0.695032
genus Lactococcus	the strict case definition and the broad control definition cohort	Weighted median	9	0.00957424	0.130181	1.00962	0.78225	1.30308	0.941372
genus Lactococcus	the strict case definition and the strict control definition cohort	Weighted median	9	-0.112053	0.136712	0.893997	0.683856	1.16871	0.412429
genus Marvinbryantia	the broad case definition and the broad control definition cohort	Weighted median	10	-0.158122	0.150535	0.853746	0.635609	1.14674	0.293535
genus Marvinbryantia	the broad case definition and the strict control definition cohort	Weighted median	10	-0.0569602	0.171089	0.944632	0.675505	1.32098	0.73919
genus Marvinbryantia	the strict case definition and the broad control definition cohort	Weighted median	10	-0.0321707	0.222423	0.968341	0.626179	1.49747	0.884997
genus Marvinbryantia	the strict case definition and the strict control definition cohort	Weighted median	10	-0.24998	0.219177	0.778817	0.506837	1.19675	0.254062
genus Methanobrevibacter	the broad case definition and the broad control definition cohort	Weighted median	6	-0.0359727	0.0943538	0.964667	0.801792	1.16063	0.703015
genus Methanobrevibacter	the broad case definition and the strict control definition cohort	Weighted median	6	0.0142511	0.0984812	1.01435	0.836297	1.23032	0.884941
genus Methanobrevibacter	the strict case definition and the broad control definition cohort	Weighted median	6	-0.0588959	0.151513	0.942805	0.700569	1.2688	0.697485
genus Methanobrevibacter	the strict case definition and the strict control definition cohort	Weighted median	6	-0.105515	0.163401	0.899861	0.653259	1.23955	0.518447
genus Odoribacter	the broad case definition and the broad control definition cohort	Weighted median	7	0.174207	0.195552	1.1903	0.811334	1.74628	0.373013
genus Odoribacter	the broad case definition and the strict control definition cohort	Weighted median	7	0.102911	0.212763	1.10839	0.730444	1.6819	0.628605
genus Odoribacter	the strict case definition and the broad control definition cohort	Weighted median	7	-0.0445334	0.29169	0.956444	0.539967	1.69415	0.878656
genus Odoribacter	the strict case definition and the strict control definition cohort	Weighted median	7	0.238567	0.300144	1.26943	0.704888	2.28611	0.426707
genus Olsenella	the broad case definition and the broad control definition cohort	Weighted median	11	-0.0513288	0.0763818	0.949966	0.817882	1.10338	0.501582
genus Olsenella	the broad case definition and the strict control definition cohort	Weighted median	11	-0.135257	0.0857463	0.873491	0.738363	1.03335	0.114702
genus Olsenella	the strict case definition and the broad control definition cohort	Weighted median	11	0.0826033	0.118589	1.08611	0.860853	1.37031	0.486084
genus Olsenella	the strict case definition and the strict control definition cohort	Weighted median	11	-0.0410276	0.132505	0.959803	0.740272	1.24444	0.756842
genus Oscillibacter	the broad case definition and the broad control definition cohort	Weighted median	14	0.0826283	0.106138	1.08614	0.882143	1.33731	0.436273
genus Oscillibacter	the broad case definition and the strict control definition cohort	Weighted median	14	0.0112956	0.117281	1.01136	0.803663	1.27273	0.923272
genus Oscillibacter	the strict case definition and the broad control definition cohort	Weighted median	14	0.049364	0.173148	1.0506	0.74826	1.47511	0.775569
genus Oscillibacter	the strict case definition and the strict control definition cohort	Weighted median	14	-0.200327	0.165994	0.818463	0.591157	1.13317	0.227496
genus Oscillospira	the broad case definition and the broad control definition cohort	Weighted median	8	0.387748	0.170206	1.47366	1.05564	2.05721	0.0227199
genus Oscillospira	the broad case definition and the strict control definition cohort	Weighted median	8	0.370823	0.173056	1.44893	1.03214	2.03402	0.0321299
genus Oscillospira	the strict case definition and the broad control definition cohort	Weighted median	8	0.256584	0.197528	1.29251	0.877593	1.90359	0.193954
genus Oscillospira	the strict case definition and the strict control definition cohort	Weighted median	8	0.268686	0.207296	1.30824	0.871434	1.964	0.194926
genus Oxalobacter	the broad case definition and the broad control definition cohort	Weighted median	11	-0.0217591	0.0809246	0.978476	0.83496	1.14666	0.788021
genus Oxalobacter	the broad case definition and the strict control definition cohort	Weighted median	11	-0.0239155	0.0900543	0.976368	0.818385	1.16485	0.790572
genus Oxalobacter	the strict case definition and the broad control definition cohort	Weighted median	11	0.0587649	0.132576	1.06053	0.817844	1.37522	0.657581
genus Oxalobacter	the strict case definition and the strict control definition cohort	Weighted median	11	0.112424	0.128309	1.11899	0.870174	1.43895	0.380925
genus Parabacteroides	the broad case definition and the broad control definition cohort	Weighted median	6	-0.293015	0.191273	0.746011	0.512779	1.08533	0.125542
genus Parabacteroides	the broad case definition and the strict control definition cohort	Weighted median	6	-0.243297	0.219114	0.784039	0.510299	1.20462	0.266841
genus Parabacteroides	the strict case definition and the broad control definition cohort	Weighted median	6	-0.425926	0.306971	0.653164	0.357868	1.19212	0.165285
genus Parabacteroides	the strict case definition and the strict control definition cohort	Weighted median	6	-0.425926	0.310145	0.653165	0.355649	1.19956	0.169655
genus Paraprevotella	the broad case definition and the broad control definition cohort	Weighted median	13	0.0506118	0.0949089	1.05191	0.873358	1.26698	0.593849
genus Paraprevotella	the broad case definition and the strict control definition cohort	Weighted median	13	-0.00690536	0.103851	0.993118	0.810217	1.21731	0.946985
genus Paraprevotella	the strict case definition and the broad control definition cohort	Weighted median	13	0.111935	0.147375	1.11844	0.837847	1.493	0.447537
genus Paraprevotella	the strict case definition and the strict control definition cohort	Weighted median	13	0.116951	0.146037	1.12406	0.844272	1.49658	0.423229
genus Parasutterella	the broad case definition and the broad control definition cohort	Weighted median	15	0.200614	0.110694	1.22215	0.983786	1.51827	0.0699356
genus Parasutterella	the broad case definition and the strict control definition cohort	Weighted median	15	0.0392571	0.127273	1.04004	0.810423	1.33471	0.757742
genus Parasutterella	the strict case definition and the broad control definition cohort	Weighted median	15	0.0475854	0.177539	1.04874	0.740528	1.48522	0.788678
genus Parasutterella	the strict case definition and the strict control definition cohort	Weighted median	15	0.053262	0.179095	1.05471	0.742476	1.49824	0.766165
genus Peptococcus	the broad case definition and the broad control definition cohort	Weighted median	12	-0.0472508	0.088509	0.953848	0.801934	1.13454	0.593443
genus Peptococcus	the broad case definition and the strict control definition cohort	Weighted median	12	0.00335833	0.101715	1.00336	0.82201	1.22473	0.973661
genus Peptococcus	the strict case definition and the broad control definition cohort	Weighted median	12	0.00702337	0.131683	1.00705	0.777964	1.30359	0.957465
genus Peptococcus	the strict case definition and the strict control definition cohort	Weighted median	12	0.024405	0.141922	1.02471	0.775877	1.35333	0.863468
genus Phascolarctobacterium	the broad case definition and the broad control definition cohort	Weighted median	9	0.134512	0.146249	1.14398	0.858872	1.52373	0.357704
genus Phascolarctobacterium	the broad case definition and the strict control definition cohort	Weighted median	9	0.0489704	0.161901	1.05019	0.764636	1.44238	0.762292
genus Phascolarctobacterium	the strict case definition and the broad control definition cohort	Weighted median	9	0.0229242	0.243592	1.02319	0.634755	1.64932	0.925023
genus Phascolarctobacterium	the strict case definition and the strict control definition cohort	Weighted median	9	0.05447	0.242364	1.05598	0.656677	1.69809	0.822178
genus Prevotella7	the broad case definition and the broad control definition cohort	Weighted median	11	-0.0261796	0.0713042	0.97416	0.847101	1.12028	0.713504
genus Prevotella7	the broad case definition and the strict control definition cohort	Weighted median	11	-0.0568747	0.07972	0.944712	0.808054	1.10448	0.475579
genus Prevotella7	the strict case definition and the broad control definition cohort	Weighted median	11	-0.0551572	0.117267	0.946336	0.752014	1.19087	0.638101
genus Prevotella7	the strict case definition and the strict control definition cohort	Weighted median	11	-0.104969	0.119306	0.900353	0.712619	1.13754	0.378952
genus Prevotella9	the broad case definition and the broad control definition cohort	Weighted median	15	-0.193194	0.103868	0.824322	0.672484	1.01044	0.0628869
genus Prevotella9	the broad case definition and the strict control definition cohort	Weighted median	14	-0.0807035	0.123463	0.922467	0.724198	1.17502	0.513327
genus Prevotella9	the strict case definition and the broad control definition cohort	Weighted median	15	0.0328456	0.166813	1.03339	0.745196	1.43304	0.843905
genus Prevotella9	the strict case definition and the strict control definition cohort	Weighted median	15	0.0258228	0.172359	1.02616	0.731982	1.43856	0.880906
genus Rikenellaceae RC9 gut group	the broad case definition and the broad control definition cohort	Weighted median	11	0.0471184	0.0808394	1.04825	0.894646	1.22822	0.559985
genus Rikenellaceae RC9 gut group	the broad case definition and the strict control definition cohort	Weighted median	11	-0.0391234	0.0900403	0.961632	0.806056	1.14724	0.663918
genus Rikenellaceae RC9 gut group	the strict case definition and the broad control definition cohort	Weighted median	11	0.129446	0.111143	1.1382	0.915399	1.41522	0.244151
genus Rikenellaceae RC9 gut group	the strict case definition and the strict control definition cohort	Weighted median	11	0.0327439	0.112286	1.03329	0.829164	1.28766	0.770584
genus Romboutsia	the broad case definition and the broad control definition cohort	Weighted median	13	-0.122065	0.120095	0.885091	0.699457	1.11999	0.309437
genus Romboutsia	the broad case definition and the strict control definition cohort	Weighted median	13	-0.0809398	0.150669	0.922249	0.68643	1.23908	0.591127
genus Romboutsia	the strict case definition and the broad control definition cohort	Weighted median	13	-0.194993	0.187011	0.822841	0.570333	1.18714	0.297097
genus Romboutsia	the strict case definition and the strict control definition cohort	Weighted median	13	-0.180085	0.194471	0.835199	0.570497	1.22272	0.354433
genus Roseburia	the broad case definition and the broad control definition cohort	Weighted median	13	-0.0613808	0.156589	0.940465	0.691913	1.2783	0.695067
genus Roseburia	the broad case definition and the strict control definition cohort	Weighted median	13	-0.0304255	0.168305	0.970033	0.697464	1.34912	0.856544
genus Roseburia	the strict case definition and the broad control definition cohort	Weighted median	13	0.0594145	0.241302	1.06122	0.661307	1.70296	0.805508
genus Roseburia	the strict case definition and the strict control definition cohort	Weighted median	13	0.0455749	0.245152	1.04663	0.647315	1.69227	0.852519
genus Ruminiclostridium5	the broad case definition and the broad control definition cohort	Weighted median	11	0.0820048	0.152943	1.08546	0.804316	1.46488	0.591835
genus Ruminiclostridium5	the broad case definition and the strict control definition cohort	Weighted median	11	0.0150549	0.186108	1.01517	0.704888	1.46203	0.935527
genus Ruminiclostridium5	the strict case definition and the broad control definition cohort	Weighted median	11	-0.275282	0.25421	0.759358	0.46138	1.24978	0.278858
genus Ruminiclostridium5	the strict case definition and the strict control definition cohort	Weighted median	11	-0.0797469	0.283903	0.92335	0.529301	1.61076	0.778791
genus Ruminiclostridium6	the broad case definition and the broad control definition cohort	Weighted median	16	0.00567007	0.116653	1.00569	0.80014	1.26404	0.961233
genus Ruminiclostridium6	the broad case definition and the strict control definition cohort	Weighted median	16	0.0467336	0.126908	1.04784	0.81709	1.34376	0.712688
genus Ruminiclostridium6	the strict case definition and the broad control definition cohort	Weighted median	16	-0.0279042	0.179599	0.972482	0.683917	1.3828	0.87653
genus Ruminiclostridium6	the strict case definition and the strict control definition cohort	Weighted median	16	-0.0265064	0.182105	0.973842	0.681518	1.39155	0.884272
genus Ruminiclostridium9	the broad case definition and the broad control definition cohort	Weighted median	9	0.0758382	0.176309	1.07879	0.763588	1.5241	0.66709
genus Ruminiclostridium9	the broad case definition and the strict control definition cohort	Weighted median	9	0.329952	0.20494	1.3909	0.930782	2.07848	0.107399
genus Ruminiclostridium9	the strict case definition and the broad control definition cohort	Weighted median	9	0.0247961	0.263626	1.02511	0.611457	1.71859	0.925063
genus Ruminiclostridium9	the strict case definition and the strict control definition cohort	Weighted median	9	0.284075	0.274539	1.32853	0.775675	2.27544	0.300794
genus Ruminococcaceae NK4A214 group	the broad case definition and the broad control definition cohort	Weighted median	13	-0.0985333	0.140146	0.906166	0.688513	1.19262	0.48201
genus Ruminococcaceae NK4A214 group	the broad case definition and the strict control definition cohort	Weighted median	13	-0.203659	0.162939	0.815741	0.592728	1.12266	0.211333
genus Ruminococcaceae NK4A214 group	the strict case definition and the broad control definition cohort	Weighted median	13	-0.196517	0.210986	0.821588	0.543324	1.24236	0.351637
genus Ruminococcaceae NK4A214 group	the strict case definition and the strict control definition cohort	Weighted median	13	-0.0209295	0.211983	0.979288	0.646349	1.48373	0.921351
genus Ruminococcaceae UCG002	the broad case definition and the broad control definition cohort	Weighted median	22	-0.120777	0.131867	0.886232	0.684383	1.14761	0.359721
genus Ruminococcaceae UCG002	the broad case definition and the strict control definition cohort	Weighted median	22	-0.00312314	0.133368	0.996882	0.767571	1.2947	0.981317
genus Ruminococcaceae UCG002	the strict case definition and the broad control definition cohort	Weighted median	22	0.0582965	0.178501	1.06003	0.747093	1.50404	0.743978
genus Ruminococcaceae UCG002	the strict case definition and the strict control definition cohort	Weighted median	22	-0.0381367	0.186327	0.962581	0.668086	1.38689	0.837825
genus Ruminococcaceae UCG003	the broad case definition and the broad control definition cohort	Weighted median	12	0.200746	0.136173	1.22231	0.935988	1.59623	0.140428
genus Ruminococcaceae UCG003	the broad case definition and the strict control definition cohort	Weighted median	12	0.0426502	0.159757	1.04357	0.763018	1.42728	0.789493
genus Ruminococcaceae UCG003	the strict case definition and the broad control definition cohort	Weighted median	12	0.162755	0.226324	1.17675	0.755149	1.83373	0.472064
genus Ruminococcaceae UCG003	the strict case definition and the strict control definition cohort	Weighted median	12	0.131368	0.220132	1.14039	0.740751	1.75563	0.550662
genus Ruminococcaceae UCG004	the broad case definition and the broad control definition cohort	Weighted median	10	0.177913	0.125147	1.19472	0.934845	1.52684	0.155132
genus Ruminococcaceae UCG004	the broad case definition and the strict control definition cohort	Weighted median	10	-0.0448214	0.14185	0.956168	0.724084	1.26264	0.752019
genus Ruminococcaceae UCG004	the strict case definition and the broad control definition cohort	Weighted median	10	-0.00695539	0.197496	0.993069	0.674322	1.46249	0.971906
genus Ruminococcaceae UCG004	the strict case definition and the strict control definition cohort	Weighted median	10	-0.144669	0.196511	0.865309	0.588705	1.27187	0.461615
genus Ruminococcaceae UCG005	the broad case definition and the broad control definition cohort	Weighted median	14	0.147452	0.137546	1.15888	0.885025	1.51747	0.283713
genus Ruminococcaceae UCG005	the broad case definition and the strict control definition cohort	Weighted median	14	0.0698504	0.156753	1.07235	0.788688	1.45803	0.65588
genus Ruminococcaceae UCG005	the strict case definition and the broad control definition cohort	Weighted median	14	0.0708146	0.19857	1.07338	0.727325	1.58409	0.721374
genus Ruminococcaceae UCG005	the strict case definition and the strict control definition cohort	Weighted median	14	0.05944	0.228539	1.06124	0.678076	1.66093	0.794796
genus Ruminococcaceae UCG009	the broad case definition and the broad control definition cohort	Weighted median	12	0.0850674	0.110486	1.08879	0.876792	1.35205	0.441338
genus Ruminococcaceae UCG009	the broad case definition and the strict control definition cohort	Weighted median	12	0.0380734	0.126035	1.03881	0.811432	1.3299	0.762586
genus Ruminococcaceae UCG009	the strict case definition and the broad control definition cohort	Weighted median	12	0.146487	0.171114	1.15776	0.827873	1.6191	0.391953
genus Ruminococcaceae UCG009	the strict case definition and the strict control definition cohort	Weighted median	12	0.0928448	0.172099	1.09729	0.783119	1.5375	0.589553
genus Ruminococcaceae UCG010	the broad case definition and the broad control definition cohort	Weighted median	6	0.230265	0.177563	1.25893	0.88891	1.78299	0.194698
genus Ruminococcaceae UCG010	the broad case definition and the strict control definition cohort	Weighted median	6	0.204048	0.196078	1.22636	0.835049	1.80103	0.298039
genus Ruminococcaceae UCG010	the strict case definition and the broad control definition cohort	Weighted median	6	-0.172759	0.28258	0.84134	0.483543	1.46389	0.540958
genus Ruminococcaceae UCG010	the strict case definition and the strict control definition cohort	Weighted median	6	-0.188138	0.275017	0.828501	0.483274	1.42034	0.493916
genus Ruminococcaceae UCG011	the broad case definition and the broad control definition cohort	Weighted median	8	0.011235	0.0825617	1.0113	0.860204	1.18893	0.891758
genus Ruminococcaceae UCG011	the broad case definition and the strict control definition cohort	Weighted median	8	0.00744077	0.092862	1.00747	0.839819	1.20859	0.936136
genus Ruminococcaceae UCG011	the strict case definition and the broad control definition cohort	Weighted median	8	-0.0270576	0.121373	0.973305	0.767246	1.23471	0.82359
genus Ruminococcaceae UCG011	the strict case definition and the strict control definition cohort	Weighted median	8	0.0526515	0.128805	1.05406	0.818889	1.35677	0.68271
genus Ruminococcaceae UCG013	the broad case definition and the broad control definition cohort	Weighted median	12	-0.103232	0.146123	0.901918	0.677305	1.20102	0.479895
genus Ruminococcaceae UCG013	the broad case definition and the strict control definition cohort	Weighted median	12	-0.147244	0.17138	0.863083	0.616838	1.20763	0.390246
genus Ruminococcaceae UCG013	the strict case definition and the broad control definition cohort	Weighted median	12	0.159681	0.217098	1.17314	0.76657	1.79534	0.462018
genus Ruminococcaceae UCG013	the strict case definition and the strict control definition cohort	Weighted median	12	0.12306	0.221645	1.13095	0.732447	1.74627	0.578749
genus Ruminococcaceae UCG014	the broad case definition and the broad control definition cohort	Weighted median	11	-0.00448277	0.144666	0.995527	0.74974	1.32189	0.97528
genus Ruminococcaceae UCG014	the broad case definition and the strict control definition cohort	Weighted median	11	0.0734262	0.166415	1.07619	0.776665	1.49123	0.65905
genus Ruminococcaceae UCG014	the strict case definition and the broad control definition cohort	Weighted median	11	-0.0226434	0.201432	0.977611	0.658725	1.45087	0.910497
genus Ruminococcaceae UCG014	the strict case definition and the strict control definition cohort	Weighted median	11	-0.0338897	0.21711	0.966678	0.631646	1.47941	0.875959
genus Ruminococcus1	the broad case definition and the broad control definition cohort	Weighted median	10	0.0343056	0.153026	1.0349	0.766726	1.39687	0.822616
genus Ruminococcus1	the broad case definition and the strict control definition cohort	Weighted median	10	-0.0769561	0.180259	0.925931	0.650338	1.31831	0.669437
genus Ruminococcus1	the strict case definition and the broad control definition cohort	Weighted median	10	-0.0712729	0.254156	0.931208	0.565854	1.53246	0.779148
genus Ruminococcus1	the strict case definition and the strict control definition cohort	Weighted median	10	-0.0873909	0.254975	0.916319	0.555914	1.51038	0.731792
genus Ruminococcus2	the broad case definition and the broad control definition cohort	Weighted median	15	-0.0618169	0.131128	0.940055	0.727001	1.21555	0.637337
genus Ruminococcus2	the broad case definition and the strict control definition cohort	Weighted median	15	0.0915651	0.145707	1.09589	0.823641	1.45812	0.52973
genus Ruminococcus2	the strict case definition and the broad control definition cohort	Weighted median	15	-0.134362	0.192994	0.874274	0.598918	1.27622	0.486305
genus Ruminococcus2	the strict case definition and the strict control definition cohort	Weighted median	15	-0.237572	0.201172	0.78854	0.531598	1.16967	0.237626
genus Ruminococcus gauvreauii group	the broad case definition and the broad control definition cohort	Weighted median	12	-0.0291283	0.134194	0.971292	0.746657	1.26351	0.828161
genus Ruminococcus gauvreauii group	the broad case definition and the strict control definition cohort	Weighted median	12	0.0466027	0.146723	1.04771	0.785861	1.3968	0.750771
genus Ruminococcus gauvreauii group	the strict case definition and the broad control definition cohort	Weighted median	12	-0.0605206	0.192889	0.941274	0.64495	1.37375	0.753704
genus Ruminococcus gauvreauii group	the strict case definition and the strict control definition cohort	Weighted median	12	-0.116945	0.206742	0.889634	0.593238	1.33412	0.571625
genus Ruminococcus gnavus group	the broad case definition and the broad control definition cohort	Weighted median	12	0.0486499	0.0891877	1.04985	0.881476	1.25039	0.585425
genus Ruminococcus gnavus group	the broad case definition and the strict control definition cohort	Weighted median	12	0.0238683	0.101495	1.02416	0.839405	1.24957	0.814079
genus Ruminococcus gnavus group	the strict case definition and the broad control definition cohort	Weighted median	12	0.0297135	0.135774	1.03016	0.789463	1.34424	0.82677
genus Ruminococcus gnavus group	the strict case definition and the strict control definition cohort	Weighted median	12	0.0222588	0.134531	1.02251	0.78551	1.33101	0.868586
genus Ruminococcus torques group	the broad case definition and the broad control definition cohort	Weighted median	9	-0.0276556	0.172331	0.972723	0.693902	1.36358	0.872503
genus Ruminococcus torques group	the broad case definition and the strict control definition cohort	Weighted median	9	-0.123791	0.20147	0.883565	0.595311	1.31139	0.538926
genus Ruminococcus torques group	the strict case definition and the broad control definition cohort	Weighted median	9	0.0974724	0.250355	1.10238	0.674878	1.80069	0.697027
genus Ruminococcus torques group	the strict case definition and the strict control definition cohort	Weighted median	9	-0.115318	0.254165	0.891083	0.541462	1.46645	0.650035
genus Sellimonas	the broad case definition and the broad control definition cohort	Weighted median	9	-0.0318792	0.0792216	0.968624	0.829316	1.13133	0.687385
genus Sellimonas	the broad case definition and the strict control definition cohort	Weighted median	9	0.0757521	0.0881503	1.0787	0.907536	1.28214	0.390147
genus Sellimonas	the strict case definition and the broad control definition cohort	Weighted median	9	0.0212689	0.119569	1.0215	0.808086	1.29127	0.858818
genus Sellimonas	the strict case definition and the strict control definition cohort	Weighted median	9	0.0888941	0.125398	1.09296	0.854801	1.39749	0.47839
genus Senegalimassilia	the broad case definition and the broad control definition cohort	Weighted median	5	-0.0805088	0.147899	0.922647	0.690464	1.23291	0.586202
genus Senegalimassilia	the broad case definition and the strict control definition cohort	Weighted median	5	0.00500552	0.166272	1.00502	0.725505	1.39222	0.975984
genus Senegalimassilia	the strict case definition and the broad control definition cohort	Weighted median	5	-0.218012	0.240127	0.804115	0.502248	1.28742	0.363929
genus Senegalimassilia	the strict case definition and the strict control definition cohort	Weighted median	5	-0.202357	0.242798	0.816804	0.507509	1.31459	0.404598
genus Slackia	the broad case definition and the broad control definition cohort	Weighted median	6	0.0411366	0.137065	1.04199	0.796514	1.36313	0.764082
genus Slackia	the broad case definition and the strict control definition cohort	Weighted median	6	-0.0364285	0.155092	0.964227	0.711479	1.30676	0.8143
genus Slackia	the strict case definition and the broad control definition cohort	Weighted median	6	0.104564	0.203897	1.11023	0.744477	1.65566	0.608073
genus Slackia	the strict case definition and the strict control definition cohort	Weighted median	6	0.0476702	0.212087	1.04882	0.692104	1.58941	0.82216
genus Streptococcus	the broad case definition and the broad control definition cohort	Weighted median	15	-0.166348	0.126191	0.846752	0.661212	1.08436	0.187429
genus Streptococcus	the broad case definition and the strict control definition cohort	Weighted median	15	-0.0659858	0.141959	0.936144	0.708769	1.23646	0.642058
genus Streptococcus	the strict case definition and the broad control definition cohort	Weighted median	15	-0.147805	0.200516	0.862599	0.582273	1.27788	0.461047
genus Streptococcus	the strict case definition and the strict control definition cohort	Weighted median	15	-0.228223	0.200575	0.795947	0.537219	1.17928	0.255187
genus Subdoligranulum	the broad case definition and the broad control definition cohort	Weighted median	11	0.0343388	0.155619	1.03494	0.762864	1.40404	0.825358
genus Subdoligranulum	the broad case definition and the strict control definition cohort	Weighted median	11	0.157981	0.177354	1.17114	0.827262	1.65797	0.373057
genus Subdoligranulum	the strict case definition and the broad control definition cohort	Weighted median	11	-0.0163548	0.23155	0.983778	0.624882	1.5488	0.943691
genus Subdoligranulum	the strict case definition and the strict control definition cohort	Weighted median	11	0.0276221	0.235872	1.02801	0.647468	1.6322	0.906776
genus Sutterella	the broad case definition and the broad control definition cohort	Weighted median	12	-0.0549957	0.142442	0.946489	0.715924	1.25131	0.699428
genus Sutterella	the broad case definition and the strict control definition cohort	Weighted median	12	-0.10065	0.153887	0.90425	0.668802	1.22259	0.51308
genus Sutterella	the strict case definition and the broad control definition cohort	Weighted median	12	0.0725121	0.194474	1.07521	0.734433	1.5741	0.70925
genus Sutterella	the strict case definition and the strict control definition cohort	Weighted median	12	-0.0910281	0.208049	0.912992	0.607256	1.37266	0.661726
genus Terrisporobacter	the broad case definition and the broad control definition cohort	Weighted median	5	-0.055099	0.130529	0.946391	0.732761	1.2223	0.672937
genus Terrisporobacter	the broad case definition and the strict control definition cohort	Weighted median	5	-0.0421973	0.139115	0.958681	0.729889	1.25919	0.761641
genus Terrisporobacter	the strict case definition and the broad control definition cohort	Weighted median	5	-0.183488	0.204475	0.832362	0.557519	1.24269	0.369525
genus Terrisporobacter	the strict case definition and the strict control definition cohort	Weighted median	5	-0.269779	0.199684	0.763548	0.516252	1.1293	0.176686
genus Turicibacter	the broad case definition and the broad control definition cohort	Weighted median	10	0.0226734	0.114546	1.02293	0.817228	1.28041	0.843091
genus Turicibacter	the broad case definition and the strict control definition cohort	Weighted median	10	-0.0345419	0.125336	0.966048	0.755633	1.23506	0.782859
genus Turicibacter	the strict case definition and the broad control definition cohort	Weighted median	10	-0.0244827	0.16587	0.975815	0.704978	1.3507	0.882657
genus Turicibacter	the strict case definition and the strict control definition cohort	Weighted median	10	-0.0955411	0.174971	0.908881	0.645014	1.28069	0.585038
genus Tyzzerella3	the broad case definition and the broad control definition cohort	Weighted median	13	0.100922	0.0817505	1.10619	0.942416	1.29843	0.217012
genus Tyzzerella3	the broad case definition and the strict control definition cohort	Weighted median	13	0.0235711	0.0851426	1.02385	0.866487	1.20979	0.781901
genus Tyzzerella3	the strict case definition and the broad control definition cohort	Weighted median	13	0.102773	0.118824	1.10824	0.877988	1.39887	0.387085
genus Tyzzerella3	the strict case definition and the strict control definition cohort	Weighted median	13	0.0610773	0.122594	1.06298	0.835933	1.3517	0.618337
genus Veillonella	the broad case definition and the broad control definition cohort	Weighted median	7	0.371228	0.164293	1.44951	1.05044	2.00019	0.0238493
genus Veillonella	the broad case definition and the strict control definition cohort	Weighted median	7	0.183129	0.184314	1.20097	0.836836	1.72355	0.320434
genus Veillonella	the strict case definition and the broad control definition cohort	Weighted median	7	0.180943	0.264274	1.19835	0.713885	2.01158	0.493545
genus Veillonella	the strict case definition and the strict control definition cohort	Weighted median	7	0.258919	0.261427	1.29553	0.776096	2.16261	0.321977
genus Victivallis	the broad case definition and the broad control definition cohort	Weighted median	10	0.0428931	0.0734144	1.04383	0.903934	1.20537	0.559046
genus Victivallis	the broad case definition and the strict control definition cohort	Weighted median	10	0.0405542	0.0799827	1.04139	0.890287	1.21813	0.612129
genus Victivallis	the strict case definition and the broad control definition cohort	Weighted median	10	0.102413	0.113873	1.10784	0.886231	1.38487	0.36846
genus Victivallis	the strict case definition and the strict control definition cohort	Weighted median	10	0.0866677	0.117798	1.09053	0.865701	1.37376	0.461893
genus Actinomyces	the broad case definition and the broad control definition cohort	Weighted mode	7	0.171945	0.164123	1.18761	0.860935	1.63825	0.335153
genus Actinomyces	the broad case definition and the strict control definition cohort	Weighted mode	7	0.210758	0.204514	1.23461	0.826886	1.84339	0.342499
genus Actinomyces	the strict case definition and the broad control definition cohort	Weighted mode	7	-0.20472	0.359023	0.814876	0.403167	1.64702	0.589232
genus Actinomyces	the strict case definition and the strict control definition cohort	Weighted mode	7	0.404384	0.33155	1.49838	0.78235	2.86974	0.268351
genus Adlercreutzia	the broad case definition and the broad control definition cohort	Weighted mode	8	-0.139334	0.201696	0.869937	0.585869	1.29174	0.511934
genus Adlercreutzia	the broad case definition and the strict control definition cohort	Weighted mode	8	0.000885091	0.199325	1.00089	0.677198	1.47929	0.996581
genus Adlercreutzia	the strict case definition and the broad control definition cohort	Weighted mode	8	0.0997565	0.294932	1.1049	0.61983	1.96959	0.745104
genus Adlercreutzia	the strict case definition and the strict control definition cohort	Weighted mode	8	0.232916	0.306734	1.26228	0.691922	2.30277	0.472438
genus Akkermansia	the broad case definition and the broad control definition cohort	Weighted mode	11	-0.17264	0.249972	0.84144	0.515517	1.37342	0.505507
genus Akkermansia	the broad case definition and the strict control definition cohort	Weighted mode	11	-0.257992	0.243504	0.772601	0.479381	1.24517	0.314292
genus Akkermansia	the strict case definition and the broad control definition cohort	Weighted mode	11	0.19401	0.31544	1.21411	0.654259	2.25302	0.552263
genus Akkermansia	the strict case definition and the strict control definition cohort	Weighted mode	11	-0.10444	0.31184	0.900829	0.488876	1.65991	0.744607
genus Alistipes	the broad case definition and the broad control definition cohort	Weighted mode	14	0.304512	0.264595	1.35596	0.807272	2.27759	0.270519
genus Alistipes	the broad case definition and the strict control definition cohort	Weighted mode	14	0.286959	0.30517	1.33237	0.732586	2.42321	0.364196
genus Alistipes	the strict case definition and the broad control definition cohort	Weighted mode	14	0.123374	0.437084	1.13131	0.480316	2.66461	0.782183
genus Alistipes	the strict case definition and the strict control definition cohort	Weighted mode	14	0.37316	0.417422	1.45232	0.640833	3.29138	0.387592
genus Allisonella	the broad case definition and the broad control definition cohort	Weighted mode	8	-0.0240438	0.102952	0.976243	0.797854	1.19452	0.822022
genus Allisonella	the broad case definition and the strict control definition cohort	Weighted mode	8	-0.0126574	0.119431	0.987422	0.781342	1.24786	0.918571
genus Allisonella	the strict case definition and the broad control definition cohort	Weighted mode	8	-0.0476454	0.171142	0.953472	0.681755	1.33348	0.788753
genus Allisonella	the strict case definition and the strict control definition cohort	Weighted mode	8	-0.0969596	0.17676	0.907593	0.641844	1.28337	0.600373
genus Alloprevotella	the broad case definition and the broad control definition cohort	Weighted mode	6	0.130067	0.143579	1.1389	0.859549	1.50905	0.406528
genus Alloprevotella	the broad case definition and the strict control definition cohort	Weighted mode	6	0.121969	0.146243	1.12972	0.848176	1.50472	0.442281
genus Alloprevotella	the strict case definition and the broad control definition cohort	Weighted mode	6	-0.0603425	0.187081	0.941442	0.65245	1.35844	0.760088
genus Alloprevotella	the strict case definition and the strict control definition cohort	Weighted mode	6	-0.0251291	0.203784	0.975184	0.654067	1.45396	0.906663
genus Anaerofilum	the broad case definition and the broad control definition cohort	Weighted mode	11	-0.0644552	0.126831	0.937578	0.731218	1.20218	0.622337
genus Anaerofilum	the broad case definition and the strict control definition cohort	Weighted mode	11	-0.127495	0.158367	0.880297	0.645393	1.2007	0.439506
genus Anaerofilum	the strict case definition and the broad control definition cohort	Weighted mode	11	0.0844947	0.182312	1.08817	0.761218	1.55554	0.652955
genus Anaerofilum	the strict case definition and the strict control definition cohort	Weighted mode	11	-0.0428614	0.212299	0.958044	0.631936	1.45244	0.844049
genus Anaerostipes	the broad case definition and the broad control definition cohort	Weighted mode	13	0.181806	0.284583	1.19938	0.686619	2.09507	0.534923
genus Anaerostipes	the broad case definition and the strict control definition cohort	Weighted mode	13	0.035076	0.319783	1.0357	0.553387	1.93838	0.914471
genus Anaerostipes	the strict case definition and the broad control definition cohort	Weighted mode	13	0.231443	0.386982	1.26042	0.590348	2.69104	0.560911
genus Anaerostipes	the strict case definition and the strict control definition cohort	Weighted mode	13	0.217542	0.405474	1.24302	0.561476	2.75184	0.601408
genus Anaerotruncus	the broad case definition and the broad control definition cohort	Weighted mode	13	-0.258702	0.286296	0.772053	0.440501	1.35315	0.383979
genus Anaerotruncus	the broad case definition and the strict control definition cohort	Weighted mode	13	-0.0628521	0.27307	0.939082	0.549872	1.60378	0.821838
genus Anaerotruncus	the strict case definition and the broad control definition cohort	Weighted mode	13	-0.688267	0.424861	0.502446	0.218494	1.15542	0.131201
genus Anaerotruncus	the strict case definition and the strict control definition cohort	Weighted mode	13	-0.437389	0.39655	0.64572	0.296821	1.40474	0.291662
genus Bacteroides	the broad case definition and the broad control definition cohort	Weighted mode	9	-0.0536751	0.264833	0.94774	0.563974	1.59265	0.844448
genus Bacteroides	the broad case definition and the strict control definition cohort	Weighted mode	9	0.0219132	0.334655	1.02216	0.53046	1.96961	0.949399
genus Bacteroides	the strict case definition and the broad control definition cohort	Weighted mode	9	-0.120868	0.376822	0.886151	0.4234	1.85466	0.756614
genus Bacteroides	the strict case definition and the strict control definition cohort	Weighted mode	9	-0.122229	0.37626	0.884945	0.42329	1.8501	0.753624
genus Barnesiella	the broad case definition and the broad control definition cohort	Weighted mode	14	-0.235929	0.225106	0.789836	0.508069	1.22787	0.313697
genus Barnesiella	the broad case definition and the strict control definition cohort	Weighted mode	14	-0.230863	0.252737	0.793848	0.483731	1.30278	0.377635
genus Barnesiella	the strict case definition and the broad control definition cohort	Weighted mode	14	0.183899	0.361663	1.20189	0.591579	2.44186	0.619635
genus Barnesiella	the strict case definition and the strict control definition cohort	Weighted mode	14	-0.0242036	0.372991	0.976087	0.469886	2.02761	0.949248
genus Bifidobacterium	the broad case definition and the broad control definition cohort	Weighted mode	13	0.133672	0.173185	1.14302	0.81402	1.60499	0.455137
genus Bifidobacterium	the broad case definition and the strict control definition cohort	Weighted mode	13	0.185063	0.191983	1.20329	0.825948	1.75303	0.354092
genus Bifidobacterium	the strict case definition and the broad control definition cohort	Weighted mode	13	0.013542	0.26835	1.01363	0.599041	1.71516	0.960583
genus Bifidobacterium	the strict case definition and the strict control definition cohort	Weighted mode	13	0.116967	0.266415	1.12408	0.666839	1.89485	0.668433
genus Bilophila	the broad case definition and the broad control definition cohort	Weighted mode	13	0.079631	0.239913	1.08289	0.676651	1.73301	0.745679
genus Bilophila	the broad case definition and the strict control definition cohort	Weighted mode	13	0.0300755	0.29195	1.03053	0.581498	1.82631	0.919652
genus Bilophila	the strict case definition and the broad control definition cohort	Weighted mode	13	0.475818	0.377972	1.60933	0.767201	3.37583	0.232016
genus Bilophila	the strict case definition and the strict control definition cohort	Weighted mode	13	0.324502	0.387961	1.38334	0.646682	2.95916	0.419257
genus Butyricicoccus	the broad case definition and the broad control definition cohort	Weighted mode	8	0.145002	0.195149	1.15604	0.788604	1.69468	0.481649
genus Butyricicoccus	the broad case definition and the strict control definition cohort	Weighted mode	8	0.188731	0.177712	1.20772	0.852497	1.71095	0.323494
genus Butyricicoccus	the strict case definition and the broad control definition cohort	Weighted mode	8	0.225805	0.299158	1.25333	0.697296	2.25276	0.474991
genus Butyricicoccus	the strict case definition and the strict control definition cohort	Weighted mode	8	-0.0498599	0.272204	0.951363	0.55801	1.622	0.859856
genus Butyricimonas	the broad case definition and the broad control definition cohort	Weighted mode	13	-0.164138	0.208378	0.848625	0.56408	1.2767	0.446155
genus Butyricimonas	the broad case definition and the strict control definition cohort	Weighted mode	13	-0.0560824	0.207342	0.945461	0.629724	1.4195	0.791385
genus Butyricimonas	the strict case definition and the broad control definition cohort	Weighted mode	13	0.0154545	0.29735	1.01557	0.567025	1.81895	0.959405
genus Butyricimonas	the strict case definition and the strict control definition cohort	Weighted mode	13	-0.229117	0.325406	0.795235	0.420247	1.50483	0.49481
genus Butyrivibrio	the broad case definition and the broad control definition cohort	Weighted mode	15	-0.0240962	0.107546	0.976192	0.79066	1.20526	0.825952
genus Butyrivibrio	the broad case definition and the strict control definition cohort	Weighted mode	15	0.0126804	0.135698	1.01276	0.776244	1.32134	0.926873
genus Butyrivibrio	the strict case definition and the broad control definition cohort	Weighted mode	15	-0.35239	0.225768	0.703006	0.451628	1.0943	0.140874
genus Butyrivibrio	the strict case definition and the strict control definition cohort	Weighted mode	15	-0.319376	0.250009	0.726602	0.445128	1.18606	0.222218
genus Candidatus Soleaferrea	the broad case definition and the broad control definition cohort	Weighted mode	11	0.0904455	0.144827	1.09466	0.82414	1.45398	0.546278
genus Candidatus Soleaferrea	the broad case definition and the strict control definition cohort	Weighted mode	11	-0.0281371	0.170577	0.972255	0.695956	1.35825	0.872268
genus Candidatus Soleaferrea	the strict case definition and the broad control definition cohort	Weighted mode	11	-0.0505664	0.251041	0.950691	0.581231	1.555	0.844403
genus Candidatus Soleaferrea	the strict case definition and the strict control definition cohort	Weighted mode	11	0.0114535	0.241732	1.01152	0.629807	1.62458	0.963143
genus Catenibacterium	the broad case definition and the broad control definition cohort	Weighted mode	5	-0.0139867	0.130902	0.986111	0.762957	1.27453	0.920053
genus Catenibacterium	the broad case definition and the strict control definition cohort	Weighted mode	5	0.154453	0.150834	1.16702	0.868332	1.56845	0.363723
genus Catenibacterium	the strict case definition and the broad control definition cohort	Weighted mode	5	0.118649	0.18228	1.12597	0.787714	1.60949	0.550602
genus Catenibacterium	the strict case definition and the strict control definition cohort	Weighted mode	5	0.0900071	0.218674	1.09418	0.712772	1.67969	0.701729
genus Christensenellaceae R 7group	the broad case definition and the broad control definition cohort	Weighted mode	10	0.224847	0.27695	1.25213	0.727621	2.15474	0.437812
genus Christensenellaceae R 7group	the broad case definition and the strict control definition cohort	Weighted mode	10	-0.0490311	0.293436	0.952152	0.535708	1.69232	0.870991
genus Christensenellaceae R 7group	the strict case definition and the broad control definition cohort	Weighted mode	10	-0.21056	0.380649	0.810131	0.384185	1.70832	0.593626
genus Christensenellaceae R 7group	the strict case definition and the strict control definition cohort	Weighted mode	10	0.0994915	0.38962	1.10461	0.514704	2.37061	0.804188
genus Clostridium innocuum group	the broad case definition and the broad control definition cohort	Weighted mode	9	0.0192748	0.130337	1.01946	0.789633	1.31618	0.886094
genus Clostridium innocuum group	the broad case definition and the strict control definition cohort	Weighted mode	9	0.0363956	0.152743	1.03707	0.768757	1.39902	0.817653
genus Clostridium innocuum group	the strict case definition and the broad control definition cohort	Weighted mode	9	0.199736	0.277304	1.22108	0.709085	2.10276	0.49186
genus Clostridium innocuum group	the strict case definition and the strict control definition cohort	Weighted mode	9	0.260658	0.240876	1.29778	0.809403	2.08085	0.310732
genus Clostridium sensustricto1	the broad case definition and the broad control definition cohort	Weighted mode	7	-0.0342707	0.271103	0.96631	0.568001	1.64393	0.903535
genus Clostridium sensustricto1	the broad case definition and the strict control definition cohort	Weighted mode	7	-0.179262	0.288642	0.835887	0.474734	1.47179	0.557407
genus Clostridium sensustricto1	the strict case definition and the broad control definition cohort	Weighted mode	7	-0.117307	0.403204	0.889312	0.403497	1.96005	0.780895
genus Clostridium sensustricto1	the strict case definition and the strict control definition cohort	Weighted mode	7	-0.342601	0.348124	0.709922	0.358824	1.40456	0.363054
genus Collinsella	the broad case definition and the broad control definition cohort	Weighted mode	9	0.337807	0.311969	1.40187	0.760597	2.58381	0.310441
genus Collinsella	the broad case definition and the strict control definition cohort	Weighted mode	9	0.109107	0.28418	1.11528	0.638977	1.94663	0.71103
genus Collinsella	the strict case definition and the broad control definition cohort	Weighted mode	9	0.399983	0.411453	1.4918	0.666	3.34154	0.359461
genus Collinsella	the strict case definition and the strict control definition cohort	Weighted mode	9	0.0645777	0.368919	1.06671	0.517625	2.19825	0.865393
genus Coprobacter	the broad case definition and the broad control definition cohort	Weighted mode	11	0.00910405	0.145196	1.00915	0.759208	1.34137	0.95124
genus Coprobacter	the broad case definition and the strict control definition cohort	Weighted mode	11	0.0433615	0.157521	1.04432	0.766914	1.42206	0.78871
genus Coprobacter	the strict case definition and the broad control definition cohort	Weighted mode	11	-0.109596	0.229744	0.896197	0.57127	1.40593	0.643592
genus Coprobacter	the strict case definition and the strict control definition cohort	Weighted mode	11	0.0624482	0.225125	1.06444	0.684685	1.65482	0.787128
genus Coprococcus1	the broad case definition and the broad control definition cohort	Weighted mode	11	0.135206	0.197579	1.14477	0.777206	1.68617	0.509326
genus Coprococcus1	the broad case definition and the strict control definition cohort	Weighted mode	11	0.127353	0.230759	1.13582	0.722575	1.7854	0.593144
genus Coprococcus1	the strict case definition and the broad control definition cohort	Weighted mode	11	-0.0250795	0.302347	0.975232	0.539194	1.76389	0.935529
genus Coprococcus1	the strict case definition and the strict control definition cohort	Weighted mode	11	0.121077	0.311731	1.12871	0.612679	2.07938	0.705858
genus Coprococcus2	the broad case definition and the broad control definition cohort	Weighted mode	8	-0.0652654	0.220852	0.936819	0.607663	1.44427	0.776173
genus Coprococcus2	the broad case definition and the strict control definition cohort	Weighted mode	8	-0.123961	0.248006	0.883415	0.543322	1.43639	0.632522
genus Coprococcus2	the strict case definition and the broad control definition cohort	Weighted mode	8	-0.201834	0.326166	0.817231	0.431227	1.54876	0.555638
genus Coprococcus2	the strict case definition and the strict control definition cohort	Weighted mode	8	-0.3884	0.356818	0.678141	0.336969	1.36474	0.31242
genus Coprococcus3	the broad case definition and the broad control definition cohort	Weighted mode	9	0.00111818	0.24122	1.00112	0.623958	1.60626	0.996415
genus Coprococcus3	the broad case definition and the strict control definition cohort	Weighted mode	9	0.108543	0.299688	1.11465	0.619498	2.00557	0.726594
genus Coprococcus3	the strict case definition and the broad control definition cohort	Weighted mode	9	0.0302694	0.359339	1.03073	0.509648	2.08459	0.934938
genus Coprococcus3	the strict case definition and the strict control definition cohort	Weighted mode	9	0.0662726	0.369181	1.06852	0.518237	2.20311	0.861999
genus Defluviitaleaceae UCG011	the broad case definition and the broad control definition cohort	Weighted mode	9	-0.211577	0.207676	0.809307	0.538687	1.21588	0.338123
genus Defluviitaleaceae UCG011	the broad case definition and the strict control definition cohort	Weighted mode	9	-0.182625	0.199901	0.833081	0.563025	1.23267	0.387645
genus Defluviitaleaceae UCG011	the strict case definition and the broad control definition cohort	Weighted mode	9	0.120396	0.282088	1.12794	0.648887	1.96068	0.680777
genus Defluviitaleaceae UCG011	the strict case definition and the strict control definition cohort	Weighted mode	9	0.0714925	0.272635	1.07411	0.629474	1.83282	0.799771
genus Desulfovibrio	the broad case definition and the broad control definition cohort	Weighted mode	10	-0.181803	0.228068	0.833766	0.533223	1.30371	0.445887
genus Desulfovibrio	the broad case definition and the strict control definition cohort	Weighted mode	10	-0.111719	0.218037	0.894296	0.58329	1.37113	0.620717
genus Desulfovibrio	the strict case definition and the broad control definition cohort	Weighted mode	9	-0.278401	0.30925	0.756993	0.412908	1.38781	0.394281
genus Desulfovibrio	the strict case definition and the strict control definition cohort	Weighted mode	9	-0.147055	0.291036	0.863247	0.487978	1.52711	0.626986
genus Dialister	the broad case definition and the broad control definition cohort	Weighted mode	11	0.30103	0.244095	1.35125	0.837449	2.18029	0.245684
genus Dialister	the broad case definition and the strict control definition cohort	Weighted mode	11	0.0909079	0.24004	1.09517	0.684155	1.7531	0.712813
genus Dialister	the strict case definition and the broad control definition cohort	Weighted mode	11	-0.254857	0.314356	0.775028	0.418535	1.43517	0.436392
genus Dialister	the strict case definition and the strict control definition cohort	Weighted mode	11	-0.0622079	0.314652	0.939688	0.507161	1.74109	0.847238
genus Dorea	the broad case definition and the broad control definition cohort	Weighted mode	10	0.00418504	0.201324	1.00419	0.67678	1.49001	0.983869
genus Dorea	the broad case definition and the strict control definition cohort	Weighted mode	10	0.00642644	0.260306	1.00645	0.604247	1.67636	0.980842
genus Dorea	the strict case definition and the broad control definition cohort	Weighted mode	10	-0.0927035	0.416632	0.911464	0.402805	2.06245	0.828887
genus Dorea	the strict case definition and the strict control definition cohort	Weighted mode	10	0.514965	0.473934	1.67358	0.661036	4.23709	0.305468
genus Eggerthella	the broad case definition and the broad control definition cohort	Weighted mode	11	-0.0609241	0.154727	0.940895	0.69476	1.27423	0.702029
genus Eggerthella	the broad case definition and the strict control definition cohort	Weighted mode	11	-0.0978895	0.167477	0.906749	0.653022	1.25906	0.571838
genus Eggerthella	the strict case definition and the broad control definition cohort	Weighted mode	11	0.227012	0.213809	1.25484	0.825263	1.90804	0.313317
genus Eggerthella	the strict case definition and the strict control definition cohort	Weighted mode	11	0.135451	0.223546	1.14505	0.738822	1.77465	0.558069
genus Eisenbergiella	the broad case definition and the broad control definition cohort	Weighted mode	11	-0.171204	0.151329	0.84265	0.626374	1.1336	0.284315
genus Eisenbergiella	the broad case definition and the strict control definition cohort	Weighted mode	11	-0.0657974	0.160925	0.936321	0.683034	1.28353	0.691255
genus Eisenbergiella	the strict case definition and the broad control definition cohort	Weighted mode	11	-0.390429	0.227063	0.676766	0.43367	1.05613	0.11627
genus Eisenbergiella	the strict case definition and the strict control definition cohort	Weighted mode	11	-0.446546	0.267494	0.639834	0.378767	1.08084	0.126002
genus Enterorhabdus	the broad case definition and the broad control definition cohort	Weighted mode	6	0.249082	0.163519	1.28285	0.931076	1.76752	0.188193
genus Enterorhabdus	the broad case definition and the strict control definition cohort	Weighted mode	6	0.32587	0.184762	1.38523	0.964385	1.98974	0.13806
genus Enterorhabdus	the strict case definition and the broad control definition cohort	Weighted mode	6	0.582754	0.306373	1.79096	0.982419	3.26495	0.115551
genus Enterorhabdus	the strict case definition and the strict control definition cohort	Weighted mode	6	0.434567	0.274507	1.54429	0.901707	2.64481	0.174251
genus Erysipelatoclostridium	the broad case definition and the broad control definition cohort	Weighted mode	15	-0.23597	0.176378	0.789805	0.558964	1.11598	0.202269
genus Erysipelatoclostridium	the broad case definition and the strict control definition cohort	Weighted mode	15	-0.258132	0.181387	0.772494	0.541371	1.10229	0.176608
genus Erysipelatoclostridium	the strict case definition and the broad control definition cohort	Weighted mode	15	-0.242183	0.26833	0.784912	0.463889	1.32809	0.382027
genus Erysipelatoclostridium	the strict case definition and the strict control definition cohort	Weighted mode	15	-0.173905	0.243153	0.840376	0.521792	1.35347	0.486237
genus Escherichia Shigella	the broad case definition and the broad control definition cohort	Weighted mode	10	0.122321	0.250758	1.13012	0.691312	1.84745	0.637351
genus Escherichia Shigella	the broad case definition and the strict control definition cohort	Weighted mode	10	0.12708	0.257095	1.13551	0.686036	1.87946	0.632939
genus Escherichia Shigella	the strict case definition and the broad control definition cohort	Weighted mode	10	-0.105599	0.345158	0.899786	0.45744	1.76988	0.766607
genus Escherichia Shigella	the strict case definition and the strict control definition cohort	Weighted mode	10	-0.170475	0.328251	0.843264	0.44315	1.60464	0.616051
genus Eubacterium brachy group	the broad case definition and the broad control definition cohort	Weighted mode	10	0.048985	0.124494	1.0502	0.822815	1.34043	0.703129
genus Eubacterium brachy group	the broad case definition and the strict control definition cohort	Weighted mode	10	0.00908563	0.150563	1.00913	0.751249	1.35553	0.9532
genus Eubacterium brachy group	the strict case definition and the broad control definition cohort	Weighted mode	10	0.164067	0.23609	1.17829	0.741805	1.87162	0.504639
genus Eubacterium brachy group	the strict case definition and the strict control definition cohort	Weighted mode	10	-0.0335688	0.21252	0.966988	0.63756	1.46663	0.877978
genus Eubacterium coprostanoligenes group	the broad case definition and the broad control definition cohort	Weighted mode	13	-0.141516	0.240362	0.868042	0.541927	1.3904	0.566939
genus Eubacterium coprostanoligenes group	the broad case definition and the strict control definition cohort	Weighted mode	13	-0.0379381	0.268266	0.962772	0.569077	1.62883	0.889885
genus Eubacterium coprostanoligenes group	the strict case definition and the broad control definition cohort	Weighted mode	13	-0.371555	0.393079	0.689661	0.319184	1.49015	0.36318
genus Eubacterium coprostanoligenes group	the strict case definition and the strict control definition cohort	Weighted mode	13	-0.205719	0.406655	0.814062	0.366865	1.80638	0.622105
genus Eubacterium eligens group	the broad case definition and the broad control definition cohort	Weighted mode	8	0.188603	0.242062	1.20756	0.751384	1.94069	0.461414
genus Eubacterium eligens group	the broad case definition and the strict control definition cohort	Weighted mode	8	0.200905	0.293014	1.22251	0.688388	2.17105	0.514993
genus Eubacterium eligens group	the strict case definition and the broad control definition cohort	Weighted mode	8	0.264713	0.379421	1.30306	0.619432	2.74115	0.507884
genus Eubacterium eligens group	the strict case definition and the strict control definition cohort	Weighted mode	8	0.0718751	0.38247	1.07452	0.50775	2.27394	0.856268
genus Eubacterium fissicatena group	the broad case definition and the broad control definition cohort	Weighted mode	9	-0.0783682	0.145771	0.924624	0.694837	1.2304	0.605472
genus Eubacterium fissicatena group	the broad case definition and the strict control definition cohort	Weighted mode	9	-0.0814703	0.142879	0.92176	0.696622	1.21966	0.584192
genus Eubacterium fissicatena group	the strict case definition and the broad control definition cohort	Weighted mode	9	-0.0765324	0.171996	0.926323	0.661236	1.29768	0.668137
genus Eubacterium fissicatena group	the strict case definition and the strict control definition cohort	Weighted mode	9	-0.0762665	0.187133	0.926569	0.642076	1.33712	0.694291
genus Eubacterium hallii group	the broad case definition and the broad control definition cohort	Weighted mode	16	-0.0676586	0.205986	0.934579	0.624134	1.39944	0.747103
genus Eubacterium hallii group	the broad case definition and the strict control definition cohort	Weighted mode	16	-0.192747	0.227017	0.82469	0.528506	1.28686	0.409204
genus Eubacterium hallii group	the strict case definition and the broad control definition cohort	Weighted mode	16	-0.115924	0.269311	0.890543	0.525306	1.50972	0.672992
genus Eubacterium hallii group	the strict case definition and the strict control definition cohort	Weighted mode	16	0.0153043	0.28951	1.01542	0.575719	1.79095	0.958539
genus Eubacterium nodatum group	the broad case definition and the broad control definition cohort	Weighted mode	11	-0.149011	0.143518	0.86156	0.65031	1.14143	0.323597
genus Eubacterium nodatum group	the broad case definition and the strict control definition cohort	Weighted mode	11	-0.130344	0.158248	0.877793	0.643707	1.197	0.429333
genus Eubacterium nodatum group	the strict case definition and the broad control definition cohort	Weighted mode	11	0.29081	0.233336	1.33751	0.846599	2.11308	0.241053
genus Eubacterium nodatum group	the strict case definition and the strict control definition cohort	Weighted mode	11	0.257962	0.225059	1.29429	0.83264	2.0119	0.2784
genus Eubacterium oxidoreducens group	the broad case definition and the broad control definition cohort	Weighted mode	5	-0.0709665	0.177336	0.931493	0.658004	1.31865	0.709473
genus Eubacterium oxidoreducens group	the broad case definition and the strict control definition cohort	Weighted mode	5	-0.204728	0.197615	0.814869	0.55319	1.20033	0.358724
genus Eubacterium oxidoreducens group	the strict case definition and the broad control definition cohort	Weighted mode	5	-0.075848	0.340687	0.926957	0.475402	1.80742	0.834727
genus Eubacterium oxidoreducens group	the strict case definition and the strict control definition cohort	Weighted mode	5	0.00846066	0.357497	1.0085	0.500457	2.03227	0.982252
genus Eubacterium rectale group	the broad case definition and the broad control definition cohort	Weighted mode	8	0.233666	0.244958	1.26322	0.781569	2.0417	0.371905
genus Eubacterium rectale group	the broad case definition and the strict control definition cohort	Weighted mode	8	0.231967	0.247155	1.26108	0.77689	2.04703	0.379208
genus Eubacterium rectale group	the strict case definition and the broad control definition cohort	Weighted mode	8	0.0665191	0.446105	1.06878	0.445817	2.56225	0.885671
genus Eubacterium rectale group	the strict case definition and the strict control definition cohort	Weighted mode	8	0.313051	0.483865	1.36759	0.529763	3.53045	0.538274
genus Eubacterium ruminantium group	the broad case definition and the broad control definition cohort	Weighted mode	18	-0.0621908	0.167598	0.939704	0.676595	1.30513	0.715168
genus Eubacterium ruminantium group	the broad case definition and the strict control definition cohort	Weighted mode	18	-0.14525	0.168187	0.864806	0.621949	1.20249	0.399817
genus Eubacterium ruminantium group	the strict case definition and the broad control definition cohort	Weighted mode	18	0.0547584	0.242193	1.05629	0.657086	1.69801	0.823824
genus Eubacterium ruminantium group	the strict case definition and the strict control definition cohort	Weighted mode	18	0.274345	0.256491	1.31567	0.795824	2.17508	0.299748
genus Eubacterium ventriosum group	the broad case definition and the broad control definition cohort	Weighted mode	15	-0.0750916	0.264449	0.927659	0.552439	1.55773	0.780601
genus Eubacterium ventriosum group	the broad case definition and the strict control definition cohort	Weighted mode	15	-0.157037	0.284196	0.854672	0.489651	1.49181	0.589275
genus Eubacterium ventriosum group	the strict case definition and the broad control definition cohort	Weighted mode	15	0.104492	0.295129	1.11015	0.622531	1.9797	0.728574
genus Eubacterium ventriosum group	the strict case definition and the strict control definition cohort	Weighted mode	15	-0.242085	0.353235	0.78499	0.392812	1.56871	0.504322
genus Eubacterium xylanophilum group	the broad case definition and the broad control definition cohort	Weighted mode	9	-0.0699228	0.226658	0.932466	0.597995	1.45401	0.765586
genus Eubacterium xylanophilum group	the broad case definition and the strict control definition cohort	Weighted mode	9	-0.255642	0.284269	0.774419	0.44361	1.35192	0.394757
genus Eubacterium xylanophilum group	the strict case definition and the broad control definition cohort	Weighted mode	9	-0.060712	0.364553	0.941094	0.460595	1.92286	0.871866
genus Eubacterium xylanophilum group	the strict case definition and the strict control definition cohort	Weighted mode	9	0.150134	0.363866	1.16199	0.569474	2.371	0.690729
genus Faecalibacterium	the broad case definition and the broad control definition cohort	Weighted mode	10	0.181811	0.188082	1.19939	0.829585	1.73404	0.358972
genus Faecalibacterium	the broad case definition and the strict control definition cohort	Weighted mode	10	0.169165	0.194049	1.18432	0.809636	1.73239	0.405992
genus Faecalibacterium	the strict case definition and the broad control definition cohort	Weighted mode	10	0.105326	0.25686	1.11107	0.671582	1.83817	0.691357
genus Faecalibacterium	the strict case definition and the strict control definition cohort	Weighted mode	10	0.156426	0.258142	1.16932	0.705018	1.93941	0.559506
genus Family XIII AD3011 group	the broad case definition and the broad control definition cohort	Weighted mode	13	0.202871	0.242682	1.22491	0.761256	1.97097	0.419514
genus Family XIII AD3011 group	the broad case definition and the strict control definition cohort	Weighted mode	13	0.20897	0.242371	1.23241	0.766379	1.98182	0.405484
genus Family XIII AD3011 group	the strict case definition and the broad control definition cohort	Weighted mode	13	0.492986	0.329225	1.6372	0.858735	3.12135	0.16012
genus Family XIII AD3011 group	the strict case definition and the strict control definition cohort	Weighted mode	13	0.554087	0.313737	1.74035	0.940976	3.21881	0.102785
genus Family XIII UCG001	the broad case definition and the broad control definition cohort	Weighted mode	8	-0.256632	0.242694	0.773653	0.480795	1.24489	0.325436
genus Family XIII UCG001	the broad case definition and the strict control definition cohort	Weighted mode	8	0.096256	0.285244	1.10104	0.629504	1.92579	0.74567
genus Family XIII UCG001	the strict case definition and the broad control definition cohort	Weighted mode	8	-0.160918	0.309861	0.851362	0.463826	1.56269	0.619546
genus Family XIII UCG001	the strict case definition and the strict control definition cohort	Weighted mode	8	-0.247876	0.308589	0.780457	0.426258	1.42898	0.448239
genus Flavonifractor	the broad case definition and the broad control definition cohort	Weighted mode	5	0.03809	0.25522	1.03882	0.629933	1.71313	0.888584
genus Flavonifractor	the broad case definition and the strict control definition cohort	Weighted mode	5	0.0113104	0.275537	1.01137	0.589346	1.73562	0.969225
genus Flavonifractor	the strict case definition and the broad control definition cohort	Weighted mode	5	0.144799	0.338763	1.15581	0.59501	2.24515	0.691069
genus Flavonifractor	the strict case definition and the strict control definition cohort	Weighted mode	5	0.0372809	0.337116	1.03798	0.536083	2.00979	0.91727
genus Fusicatenibacter	the broad case definition and the broad control definition cohort	Weighted mode	18	0.0337812	0.209029	1.03436	0.68666	1.55812	0.873518
genus Fusicatenibacter	the broad case definition and the strict control definition cohort	Weighted mode	18	-0.137357	0.233286	0.871659	0.551784	1.37697	0.563742
genus Fusicatenibacter	the strict case definition and the broad control definition cohort	Weighted mode	18	-0.403962	0.394553	0.66767	0.308114	1.44681	0.320257
genus Fusicatenibacter	the strict case definition and the strict control definition cohort	Weighted mode	18	-0.235085	0.379636	0.790504	0.375622	1.66363	0.543971
genus Gordonibacter	the broad case definition and the broad control definition cohort	Weighted mode	12	-0.00496806	0.116091	0.995044	0.792544	1.24928	0.966632
genus Gordonibacter	the broad case definition and the strict control definition cohort	Weighted mode	12	0.00534453	0.127844	1.00536	0.782524	1.29165	0.967403
genus Gordonibacter	the strict case definition and the broad control definition cohort	Weighted mode	12	-0.0983789	0.185026	0.906305	0.630634	1.30248	0.605503
genus Gordonibacter	the strict case definition and the strict control definition cohort	Weighted mode	12	0.187475	0.21029	1.2062	0.79876	1.82147	0.391743
genus Haemophilus	the broad case definition and the broad control definition cohort	Weighted mode	9	-0.0877092	0.156567	0.916027	0.673963	1.24503	0.590679
genus Haemophilus	the broad case definition and the strict control definition cohort	Weighted mode	9	0.0527556	0.228622	1.05417	0.673448	1.65013	0.823297
genus Haemophilus	the strict case definition and the broad control definition cohort	Weighted mode	9	-0.242264	0.282045	0.784849	0.451548	1.36417	0.415359
genus Haemophilus	the strict case definition and the strict control definition cohort	Weighted mode	9	-0.13366	0.270324	0.874888	0.515048	1.48613	0.634283
genus Holdemanella	the broad case definition and the broad control definition cohort	Weighted mode	11	-0.0777373	0.153736	0.925207	0.684504	1.25055	0.624058
genus Holdemanella	the broad case definition and the strict control definition cohort	Weighted mode	11	-0.00576379	0.165653	0.994253	0.718605	1.37563	0.972928
genus Holdemanella	the strict case definition and the broad control definition cohort	Weighted mode	11	-0.00196591	0.235538	0.998036	0.629002	1.58358	0.993505
genus Holdemanella	the strict case definition and the strict control definition cohort	Weighted mode	11	0.00013974	0.211731	1.00014	0.660438	1.51457	0.999486
genus Holdemania	the broad case definition and the broad control definition cohort	Weighted mode	15	-0.081088	0.175025	0.922113	0.654334	1.29948	0.650274
genus Holdemania	the broad case definition and the strict control definition cohort	Weighted mode	15	-0.0159098	0.182482	0.984216	0.68827	1.40742	0.931759
genus Holdemania	the strict case definition and the broad control definition cohort	Weighted mode	15	0.229196	0.261409	1.25759	0.753394	2.0992	0.395408
genus Holdemania	the strict case definition and the strict control definition cohort	Weighted mode	15	0.15618	0.245225	1.16904	0.722917	1.89046	0.534476
genus Howardella	the broad case definition and the broad control definition cohort	Weighted mode	10	0.0498859	0.109235	1.05115	0.848559	1.30211	0.658721
genus Howardella	the broad case definition and the strict control definition cohort	Weighted mode	10	0.210058	0.136929	1.23375	0.943345	1.61355	0.159384
genus Howardella	the strict case definition and the broad control definition cohort	Weighted mode	10	0.168565	0.178418	1.18361	0.834323	1.67911	0.369445
genus Howardella	the strict case definition and the strict control definition cohort	Weighted mode	10	0.0942173	0.188838	1.0988	0.758885	1.59096	0.629794
genus Hungatella	the broad case definition and the broad control definition cohort	Weighted mode	5	0.0864209	0.159138	1.09027	0.798126	1.48934	0.615935
genus Hungatella	the broad case definition and the strict control definition cohort	Weighted mode	5	0.202235	0.214652	1.22414	0.803738	1.86442	0.399458
genus Hungatella	the strict case definition and the broad control definition cohort	Weighted mode	5	0.399146	0.295123	1.49055	0.835859	2.65804	0.247626
genus Hungatella	the strict case definition and the strict control definition cohort	Weighted mode	5	-0.0741725	0.261175	0.928512	0.556507	1.54919	0.790508
genus Intestinibacter	the broad case definition and the broad control definition cohort	Weighted mode	15	0.0559086	0.20392	1.0575	0.709089	1.57711	0.787958
genus Intestinibacter	the broad case definition and the strict control definition cohort	Weighted mode	15	0.127087	0.221504	1.13552	0.735606	1.75283	0.575243
genus Intestinibacter	the strict case definition and the broad control definition cohort	Weighted mode	15	-0.0473528	0.295818	0.953751	0.534109	1.7031	0.875109
genus Intestinibacter	the strict case definition and the strict control definition cohort	Weighted mode	15	0.103237	0.296403	1.10875	0.6202	1.98216	0.732797
genus Intestinimonas	the broad case definition and the broad control definition cohort	Weighted mode	17	-0.0840386	0.184288	0.919396	0.640669	1.31939	0.654506
genus Intestinimonas	the broad case definition and the strict control definition cohort	Weighted mode	17	-0.105451	0.193836	0.899919	0.61547	1.31583	0.593926
genus Intestinimonas	the strict case definition and the broad control definition cohort	Weighted mode	17	0.1626	0.266155	1.17657	0.69833	1.98231	0.549832
genus Intestinimonas	the strict case definition and the strict control definition cohort	Weighted mode	17	-0.36991	0.313644	0.690796	0.373569	1.27741	0.255482
genus Lachnoclostridium	the broad case definition and the broad control definition cohort	Weighted mode	13	0.158978	0.304075	1.17231	0.645966	2.12753	0.610614
genus Lachnoclostridium	the broad case definition and the strict control definition cohort	Weighted mode	13	-0.0825378	0.330467	0.920777	0.481787	1.75976	0.806996
genus Lachnoclostridium	the strict case definition and the broad control definition cohort	Weighted mode	13	-0.319491	0.488841	0.726519	0.2787	1.8939	0.525716
genus Lachnoclostridium	the strict case definition and the strict control definition cohort	Weighted mode	13	-0.123009	0.476982	0.884256	0.347186	2.25213	0.800861
genus Lachnospiraceae FCS020 group	the broad case definition and the broad control definition cohort	Weighted mode	12	-0.00773543	0.188166	0.992294	0.686231	1.43486	0.967945
genus Lachnospiraceae FCS020 group	the broad case definition and the strict control definition cohort	Weighted mode	12	-0.0159667	0.210959	0.98416	0.650869	1.48812	0.941028
genus Lachnospiraceae FCS020 group	the strict case definition and the broad control definition cohort	Weighted mode	12	-0.14075	0.291823	0.868706	0.490307	1.53914	0.639037
genus Lachnospiraceae FCS020 group	the strict case definition and the strict control definition cohort	Weighted mode	12	-0.242239	0.293349	0.784868	0.441665	1.39476	0.426481
genus Lachnospiraceae NC2004 group	the broad case definition and the broad control definition cohort	Weighted mode	9	-0.00167174	0.169057	0.99833	0.716753	1.39052	0.992352
genus Lachnospiraceae NC2004 group	the broad case definition and the strict control definition cohort	Weighted mode	9	0.0270793	0.173556	1.02745	0.731183	1.44376	0.879878
genus Lachnospiraceae NC2004 group	the strict case definition and the broad control definition cohort	Weighted mode	9	0.190933	0.263707	1.21038	0.721855	2.02952	0.489672
genus Lachnospiraceae NC2004 group	the strict case definition and the strict control definition cohort	Weighted mode	9	-0.189604	0.306269	0.827286	0.453894	1.50785	0.553082
genus Lachnospiraceae ND3007 group	the broad case definition and the broad control definition cohort	Weighted mode	3	-0.201951	0.311295	0.817135	0.443929	1.50409	0.583046
genus Lachnospiraceae ND3007 group	the broad case definition and the strict control definition cohort	Weighted mode	3	-0.259063	0.366722	0.771775	0.376124	1.58362	0.55313
genus Lachnospiraceae ND3007 group	the strict case definition and the broad control definition cohort	Weighted mode	3	-0.232159	0.440265	0.79282	0.334514	1.87904	0.650627
genus Lachnospiraceae ND3007 group	the strict case definition and the strict control definition cohort	Weighted mode	3	-0.15284	0.4879	0.858267	0.329848	2.23322	0.783734
genus Lachnospiraceae NK4A136 group	the broad case definition and the broad control definition cohort	Weighted mode	15	0.0977628	0.157495	1.1027	0.809833	1.50148	0.544747
genus Lachnospiraceae NK4A136 group	the broad case definition and the strict control definition cohort	Weighted mode	15	-0.0208655	0.175166	0.979351	0.694759	1.38052	0.906874
genus Lachnospiraceae NK4A136 group	the strict case definition and the broad control definition cohort	Weighted mode	15	-0.166176	0.284144	0.846898	0.485247	1.47808	0.567969
genus Lachnospiraceae NK4A136 group	the strict case definition and the strict control definition cohort	Weighted mode	15	0.143431	0.237731	1.15423	0.72432	1.8393	0.555936
genus Lachnospiraceae UCG001	the broad case definition and the broad control definition cohort	Weighted mode	13	0.151829	0.199155	1.16396	0.787798	1.71974	0.460563
genus Lachnospiraceae UCG001	the broad case definition and the strict control definition cohort	Weighted mode	13	0.151823	0.2176	1.16395	0.759821	1.78304	0.498651
genus Lachnospiraceae UCG001	the strict case definition and the broad control definition cohort	Weighted mode	13	0.0184634	0.239693	1.01863	0.636777	1.62948	0.93987
genus Lachnospiraceae UCG001	the strict case definition and the strict control definition cohort	Weighted mode	13	-0.0189044	0.295002	0.981273	0.550401	1.74945	0.94996
genus Lachnospiraceae UCG004	the broad case definition and the broad control definition cohort	Weighted mode	12	-0.326395	0.249619	0.72152	0.442352	1.17687	0.217687
genus Lachnospiraceae UCG004	the broad case definition and the strict control definition cohort	Weighted mode	12	-0.423993	0.32223	0.654428	0.347996	1.23069	0.215
genus Lachnospiraceae UCG004	the strict case definition and the broad control definition cohort	Weighted mode	12	-0.239449	0.327306	0.787061	0.414381	1.49492	0.479723
genus Lachnospiraceae UCG004	the strict case definition and the strict control definition cohort	Weighted mode	12	-0.382652	0.406329	0.68205	0.307569	1.51248	0.366554
genus Lachnospiraceae UCG008	the broad case definition and the broad control definition cohort	Weighted mode	11	0.119412	0.1618	1.12683	0.820603	1.54734	0.477462
genus Lachnospiraceae UCG008	the broad case definition and the strict control definition cohort	Weighted mode	11	0.0542138	0.183695	1.05571	0.736513	1.51324	0.773932
genus Lachnospiraceae UCG008	the strict case definition and the broad control definition cohort	Weighted mode	11	-0.166748	0.290705	0.846413	0.478773	1.49636	0.57891
genus Lachnospiraceae UCG008	the strict case definition and the strict control definition cohort	Weighted mode	11	0.235091	0.300095	1.26502	0.70251	2.27795	0.451554
genus Lachnospiraceae UCG010	the broad case definition and the broad control definition cohort	Weighted mode	10	-0.0925616	0.200047	0.911593	0.615911	1.34922	0.654563
genus Lachnospiraceae UCG010	the broad case definition and the strict control definition cohort	Weighted mode	10	-0.0839507	0.221107	0.919477	0.596116	1.41824	0.712985
genus Lachnospiraceae UCG010	the strict case definition and the broad control definition cohort	Weighted mode	10	0.139206	0.309101	1.14936	0.627111	2.10653	0.663106
genus Lachnospiraceae UCG010	the strict case definition and the strict control definition cohort	Weighted mode	10	0.0399784	0.293818	1.04079	0.585139	1.85125	0.894765
genus Lactobacillus	the broad case definition and the broad control definition cohort	Weighted mode	10	0.0456568	0.143278	1.04672	0.790438	1.38608	0.757256
genus Lactobacillus	the broad case definition and the strict control definition cohort	Weighted mode	10	0.148373	0.16448	1.15995	0.840291	1.6012	0.39052
genus Lactobacillus	the strict case definition and the broad control definition cohort	Weighted mode	10	0.0995112	0.263163	1.10463	0.65949	1.85023	0.714094
genus Lactobacillus	the strict case definition and the strict control definition cohort	Weighted mode	10	0.14217	0.261403	1.15277	0.690609	1.92422	0.599742
genus Lactococcus	the broad case definition and the broad control definition cohort	Weighted mode	9	-0.0724213	0.127496	0.930139	0.72447	1.19419	0.585603
genus Lactococcus	the broad case definition and the strict control definition cohort	Weighted mode	9	-0.0274291	0.148569	0.972944	0.727148	1.30182	0.85812
genus Lactococcus	the strict case definition and the broad control definition cohort	Weighted mode	9	0.0292954	0.197773	1.02973	0.698836	1.5173	0.885909
genus Lactococcus	the strict case definition and the strict control definition cohort	Weighted mode	9	-0.034884	0.188426	0.965717	0.667512	1.39714	0.857732
genus Marvinbryantia	the broad case definition and the broad control definition cohort	Weighted mode	10	-0.181845	0.188841	0.83373	0.575813	1.20717	0.360727
genus Marvinbryantia	the broad case definition and the strict control definition cohort	Weighted mode	10	-0.0360082	0.245008	0.964632	0.59677	1.55925	0.886397
genus Marvinbryantia	the strict case definition and the broad control definition cohort	Weighted mode	10	-0.0638954	0.331611	0.938103	0.489753	1.7969	0.851486
genus Marvinbryantia	the strict case definition and the strict control definition cohort	Weighted mode	10	-0.321835	0.30033	0.724818	0.40233	1.30579	0.311791
genus Methanobrevibacter	the broad case definition and the broad control definition cohort	Weighted mode	6	-0.0546599	0.124947	0.946807	0.741147	1.20954	0.680025
genus Methanobrevibacter	the broad case definition and the strict control definition cohort	Weighted mode	6	-0.0640131	0.14669	0.937993	0.703614	1.25044	0.680758
genus Methanobrevibacter	the strict case definition and the broad control definition cohort	Weighted mode	6	-0.0144075	0.231261	0.985696	0.626454	1.55095	0.952738
genus Methanobrevibacter	the strict case definition and the strict control definition cohort	Weighted mode	6	-0.0203133	0.248017	0.979892	0.602646	1.59329	0.937902
genus Odoribacter	the broad case definition and the broad control definition cohort	Weighted mode	7	0.257466	0.284085	1.29365	0.741307	2.25753	0.399709
genus Odoribacter	the broad case definition and the strict control definition cohort	Weighted mode	7	0.207655	0.27386	1.23079	0.719564	2.10522	0.477016
genus Odoribacter	the strict case definition and the broad control definition cohort	Weighted mode	7	-0.0862825	0.460957	0.917335	0.371667	2.26413	0.857688
genus Odoribacter	the strict case definition and the strict control definition cohort	Weighted mode	7	0.282415	0.458898	1.32633	0.539547	3.26042	0.56088
genus Olsenella	the broad case definition and the broad control definition cohort	Weighted mode	11	-0.0770418	0.104728	0.925851	0.754041	1.13681	0.47885
genus Olsenella	the broad case definition and the strict control definition cohort	Weighted mode	11	-0.14693	0.135553	0.863354	0.661918	1.12609	0.303836
genus Olsenella	the strict case definition and the broad control definition cohort	Weighted mode	11	0.085558	0.181924	1.08932	0.762606	1.55602	0.648234
genus Olsenella	the strict case definition and the strict control definition cohort	Weighted mode	11	-0.0354422	0.214734	0.965179	0.633611	1.47026	0.872192
genus Oscillibacter	the broad case definition and the broad control definition cohort	Weighted mode	14	0.0817694	0.180841	1.08521	0.761337	1.54685	0.658605
genus Oscillibacter	the broad case definition and the strict control definition cohort	Weighted mode	14	0.226215	0.211185	1.25385	0.828858	1.89674	0.303576
genus Oscillibacter	the strict case definition and the broad control definition cohort	Weighted mode	14	-0.153896	0.326242	0.857361	0.452336	1.62505	0.644943
genus Oscillibacter	the strict case definition and the strict control definition cohort	Weighted mode	14	-0.282413	0.283946	0.753962	0.432165	1.31537	0.338084
genus Oscillospira	the broad case definition and the broad control definition cohort	Weighted mode	8	0.568871	0.318657	1.76627	0.945826	3.29841	0.117397
genus Oscillospira	the broad case definition and the strict control definition cohort	Weighted mode	8	0.412638	0.251631	1.5108	0.9226	2.474	0.145043
genus Oscillospira	the strict case definition and the broad control definition cohort	Weighted mode	8	0.224058	0.304112	1.25114	0.689353	2.27077	0.485222
genus Oscillospira	the strict case definition and the strict control definition cohort	Weighted mode	8	0.249674	0.303125	1.28361	0.708609	2.32518	0.437288
genus Oxalobacter	the broad case definition and the broad control definition cohort	Weighted mode	11	-0.0795802	0.125033	0.923504	0.722784	1.17997	0.538764
genus Oxalobacter	the broad case definition and the strict control definition cohort	Weighted mode	11	-0.0329358	0.139322	0.967601	0.736381	1.27142	0.817894
genus Oxalobacter	the strict case definition and the broad control definition cohort	Weighted mode	11	0.030784	0.23522	1.03126	0.650349	1.63528	0.898471
genus Oxalobacter	the strict case definition and the strict control definition cohort	Weighted mode	11	0.178681	0.23634	1.19564	0.752356	1.9001	0.467065
genus Parabacteroides	the broad case definition and the broad control definition cohort	Weighted mode	6	-0.347689	0.281573	0.706319	0.406744	1.22654	0.271762
genus Parabacteroides	the broad case definition and the strict control definition cohort	Weighted mode	6	-0.399153	0.319794	0.670888	0.358456	1.25564	0.267236
genus Parabacteroides	the strict case definition and the broad control definition cohort	Weighted mode	6	-0.557734	0.485422	0.572505	0.221095	1.48245	0.302547
genus Parabacteroides	the strict case definition and the strict control definition cohort	Weighted mode	6	-0.579639	0.431989	0.5601	0.240187	1.30612	0.237373
genus Paraprevotella	the broad case definition and the broad control definition cohort	Weighted mode	13	0.10541	0.140837	1.11117	0.843134	1.46441	0.468602
genus Paraprevotella	the broad case definition and the strict control definition cohort	Weighted mode	13	0.0172493	0.151047	1.0174	0.75669	1.36793	0.910969
genus Paraprevotella	the strict case definition and the broad control definition cohort	Weighted mode	13	0.212025	0.222207	1.23618	0.799714	1.91085	0.35882
genus Paraprevotella	the strict case definition and the strict control definition cohort	Weighted mode	13	0.210896	0.220919	1.23478	0.800832	1.90388	0.3586
genus Parasutterella	the broad case definition and the broad control definition cohort	Weighted mode	15	0.213279	0.169981	1.23773	0.887024	1.72709	0.230121
genus Parasutterella	the broad case definition and the strict control definition cohort	Weighted mode	15	-0.140481	0.239653	0.86894	0.543241	1.38991	0.567083
genus Parasutterella	the strict case definition and the broad control definition cohort	Weighted mode	15	0.0960917	0.243704	1.10086	0.682789	1.77491	0.699303
genus Parasutterella	the strict case definition and the strict control definition cohort	Weighted mode	15	0.140342	0.274958	1.15067	0.671275	1.97242	0.617716
genus Peptococcus	the broad case definition and the broad control definition cohort	Weighted mode	12	-0.0622391	0.13978	0.939658	0.714475	1.23581	0.664764
genus Peptococcus	the broad case definition and the strict control definition cohort	Weighted mode	12	0.210763	0.194194	1.23462	0.843786	1.80648	0.300991
genus Peptococcus	the strict case definition and the broad control definition cohort	Weighted mode	12	-0.115305	0.20483	0.891095	0.596443	1.33131	0.584774
genus Peptococcus	the strict case definition and the strict control definition cohort	Weighted mode	12	0.0866438	0.241054	1.09051	0.679892	1.74911	0.726073
genus Phascolarctobacterium	the broad case definition and the broad control definition cohort	Weighted mode	9	0.214752	0.215969	1.23955	0.811763	1.89279	0.349165
genus Phascolarctobacterium	the broad case definition and the strict control definition cohort	Weighted mode	9	0.0131589	0.247091	1.01325	0.624291	1.64453	0.958834
genus Phascolarctobacterium	the strict case definition and the broad control definition cohort	Weighted mode	9	-0.360627	0.468218	0.697239	0.278501	1.74557	0.46331
genus Phascolarctobacterium	the strict case definition and the strict control definition cohort	Weighted mode	9	0.138611	0.402906	1.14868	0.521479	2.53022	0.739693
genus Prevotella7	the broad case definition and the broad control definition cohort	Weighted mode	11	0.00188367	0.111563	1.00189	0.805107	1.24676	0.986861
genus Prevotella7	the broad case definition and the strict control definition cohort	Weighted mode	11	-0.0636038	0.123165	0.938377	0.737118	1.19459	0.616793
genus Prevotella7	the strict case definition and the broad control definition cohort	Weighted mode	11	-0.134142	0.197765	0.874466	0.593474	1.2885	0.512978
genus Prevotella7	the strict case definition and the strict control definition cohort	Weighted mode	11	-0.176395	0.234305	0.838286	0.5296	1.3269	0.468894
genus Prevotella9	the broad case definition and the broad control definition cohort	Weighted mode	15	-0.190034	0.150661	0.826931	0.615494	1.111	0.227801
genus Prevotella9	the broad case definition and the strict control definition cohort	Weighted mode	14	-0.0968938	0.182586	0.907652	0.634599	1.29819	0.604592
genus Prevotella9	the strict case definition and the broad control definition cohort	Weighted mode	15	0.0168078	0.250688	1.01695	0.622171	1.66222	0.947493
genus Prevotella9	the strict case definition and the strict control definition cohort	Weighted mode	15	-0.0538126	0.268407	0.94761	0.55996	1.60362	0.843981
genus Rikenellaceae RC9 gut group	the broad case definition and the broad control definition cohort	Weighted mode	11	0.0900823	0.113364	1.09426	0.876244	1.36653	0.445277
genus Rikenellaceae RC9 gut group	the broad case definition and the strict control definition cohort	Weighted mode	11	-0.0583544	0.139161	0.943316	0.718127	1.23912	0.68384
genus Rikenellaceae RC9 gut group	the strict case definition and the broad control definition cohort	Weighted mode	11	0.207653	0.176485	1.23079	0.870875	1.73944	0.266601
genus Rikenellaceae RC9 gut group	the strict case definition and the strict control definition cohort	Weighted mode	11	0.0211451	0.194929	1.02137	0.697038	1.49661	0.915764
genus Romboutsia	the broad case definition and the broad control definition cohort	Weighted mode	13	-0.161197	0.185508	0.851124	0.591678	1.22434	0.401922
genus Romboutsia	the broad case definition and the strict control definition cohort	Weighted mode	13	-0.0694665	0.216692	0.932891	0.610069	1.42654	0.754045
genus Romboutsia	the strict case definition and the broad control definition cohort	Weighted mode	13	-0.233799	0.268536	0.791521	0.467606	1.33981	0.401029
genus Romboutsia	the strict case definition and the strict control definition cohort	Weighted mode	13	-0.175057	0.281414	0.839409	0.483536	1.4572	0.545539
genus Roseburia	the broad case definition and the broad control definition cohort	Weighted mode	13	-0.0368031	0.268802	0.963866	0.569125	1.6324	0.893368
genus Roseburia	the broad case definition and the strict control definition cohort	Weighted mode	13	-0.052419	0.263115	0.948931	0.566587	1.58929	0.845423
genus Roseburia	the strict case definition and the broad control definition cohort	Weighted mode	13	0.256796	0.436433	1.29278	0.549574	3.04105	0.567175
genus Roseburia	the strict case definition and the strict control definition cohort	Weighted mode	13	0.038975	0.390875	1.03974	0.48329	2.2369	0.922219
genus Ruminiclostridium5	the broad case definition and the broad control definition cohort	Weighted mode	11	0.101792	0.256088	1.10715	0.670226	1.82892	0.69936
genus Ruminiclostridium5	the broad case definition and the strict control definition cohort	Weighted mode	11	0.0126168	0.284758	1.0127	0.579547	1.76958	0.965532
genus Ruminiclostridium5	the strict case definition and the broad control definition cohort	Weighted mode	11	-0.300655	0.394001	0.740333	0.342017	1.60253	0.463036
genus Ruminiclostridium5	the strict case definition and the strict control definition cohort	Weighted mode	11	-0.448948	0.494407	0.638299	0.242201	1.68218	0.38521
genus Ruminiclostridium6	the broad case definition and the broad control definition cohort	Weighted mode	16	0.213194	0.211586	1.23762	0.817491	1.87368	0.329626
genus Ruminiclostridium6	the broad case definition and the strict control definition cohort	Weighted mode	16	0.187225	0.208825	1.2059	0.800858	1.81579	0.384115
genus Ruminiclostridium6	the strict case definition and the broad control definition cohort	Weighted mode	16	0.20068	0.311104	1.22223	0.664258	2.2489	0.528634
genus Ruminiclostridium6	the strict case definition and the strict control definition cohort	Weighted mode	16	0.119761	0.341998	1.12723	0.576629	2.20357	0.731072
genus Ruminiclostridium9	the broad case definition and the broad control definition cohort	Weighted mode	9	0.116587	0.285652	1.12366	0.641921	1.96691	0.693872
genus Ruminiclostridium9	the broad case definition and the strict control definition cohort	Weighted mode	9	0.366369	0.322367	1.44249	0.766845	2.71341	0.288644
genus Ruminiclostridium9	the strict case definition and the broad control definition cohort	Weighted mode	9	-0.0639378	0.367552	0.938063	0.456421	1.92796	0.866222
genus Ruminiclostridium9	the strict case definition and the strict control definition cohort	Weighted mode	9	0.273164	0.412174	1.31412	0.585846	2.9477	0.526127
genus Ruminococcaceae NK4A214 group	the broad case definition and the broad control definition cohort	Weighted mode	13	0.0223952	0.225222	1.02265	0.657679	1.59015	0.922434
genus Ruminococcaceae NK4A214 group	the broad case definition and the strict control definition cohort	Weighted mode	13	-0.203953	0.26992	0.815501	0.480468	1.38415	0.464459
genus Ruminococcaceae NK4A214 group	the strict case definition and the broad control definition cohort	Weighted mode	13	-0.181622	0.291519	0.833916	0.470952	1.47662	0.544931
genus Ruminococcaceae NK4A214 group	the strict case definition and the strict control definition cohort	Weighted mode	13	-0.026756	0.330467	0.973599	0.509426	1.86071	0.936805
genus Ruminococcaceae UCG002	the broad case definition and the broad control definition cohort	Weighted mode	22	-0.271289	0.294598	0.762396	0.42797	1.35815	0.367573
genus Ruminococcaceae UCG002	the broad case definition and the strict control definition cohort	Weighted mode	22	-0.0948531	0.242898	0.909507	0.564998	1.46408	0.700095
genus Ruminococcaceae UCG002	the strict case definition and the broad control definition cohort	Weighted mode	22	0.0449033	0.300723	1.04593	0.580123	1.88574	0.882728
genus Ruminococcaceae UCG002	the strict case definition and the strict control definition cohort	Weighted mode	22	-0.167284	0.291386	0.84596	0.477878	1.49755	0.572001
genus Ruminococcaceae UCG003	the broad case definition and the broad control definition cohort	Weighted mode	12	0.260789	0.197589	1.29795	0.881188	1.91183	0.21369
genus Ruminococcaceae UCG003	the broad case definition and the strict control definition cohort	Weighted mode	12	0.0300608	0.245397	1.03052	0.637043	1.66702	0.904714
genus Ruminococcaceae UCG003	the strict case definition and the broad control definition cohort	Weighted mode	12	0.0883282	0.299083	1.09235	0.607821	1.96311	0.773242
genus Ruminococcaceae UCG003	the strict case definition and the strict control definition cohort	Weighted mode	12	0.0589426	0.341921	1.06071	0.542687	2.07323	0.866264
genus Ruminococcaceae UCG004	the broad case definition and the broad control definition cohort	Weighted mode	10	0.25834	0.204059	1.29478	0.867955	1.9315	0.237297
genus Ruminococcaceae UCG004	the broad case definition and the strict control definition cohort	Weighted mode	10	0.168295	0.252511	1.18329	0.721353	1.94103	0.521817
genus Ruminococcaceae UCG004	the strict case definition and the broad control definition cohort	Weighted mode	10	-0.0189201	0.276733	0.981258	0.570457	1.68789	0.946987
genus Ruminococcaceae UCG004	the strict case definition and the strict control definition cohort	Weighted mode	10	-0.197653	0.277506	0.820654	0.476367	1.41377	0.49436
genus Ruminococcaceae UCG005	the broad case definition and the broad control definition cohort	Weighted mode	14	0.176369	0.172877	1.19288	0.850042	1.67399	0.326244
genus Ruminococcaceae UCG005	the broad case definition and the strict control definition cohort	Weighted mode	14	0.147295	0.23204	1.1587	0.735281	1.82593	0.536582
genus Ruminococcaceae UCG005	the strict case definition and the broad control definition cohort	Weighted mode	14	0.126955	0.316203	1.13537	0.610912	2.11005	0.694575
genus Ruminococcaceae UCG005	the strict case definition and the strict control definition cohort	Weighted mode	14	0.262376	0.315071	1.30002	0.70106	2.4107	0.42002
genus Ruminococcaceae UCG009	the broad case definition and the broad control definition cohort	Weighted mode	12	0.166075	0.173501	1.18066	0.840308	1.65887	0.359031
genus Ruminococcaceae UCG009	the broad case definition and the strict control definition cohort	Weighted mode	12	-0.00327213	0.199793	0.996733	0.67377	1.47451	0.987226
genus Ruminococcaceae UCG009	the strict case definition and the broad control definition cohort	Weighted mode	12	0.129943	0.317116	1.13876	0.611645	2.12016	0.689844
genus Ruminococcaceae UCG009	the strict case definition and the strict control definition cohort	Weighted mode	12	-0.0583983	0.323336	0.943274	0.500506	1.77773	0.859957
genus Ruminococcaceae UCG010	the broad case definition and the broad control definition cohort	Weighted mode	6	0.381449	0.277202	1.4644	0.850554	2.52127	0.227238
genus Ruminococcaceae UCG010	the broad case definition and the strict control definition cohort	Weighted mode	6	0.242159	0.295246	1.274	0.714249	2.27241	0.449425
genus Ruminococcaceae UCG010	the strict case definition and the broad control definition cohort	Weighted mode	6	-0.370772	0.47505	0.690202	0.272023	1.75125	0.47042
genus Ruminococcaceae UCG010	the strict case definition and the strict control definition cohort	Weighted mode	6	0.0661974	0.403391	1.06844	0.484591	2.35571	0.876078
genus Ruminococcaceae UCG011	the broad case definition and the broad control definition cohort	Weighted mode	8	-0.0638672	0.140657	0.93813	0.712086	1.23593	0.663528
genus Ruminococcaceae UCG011	the broad case definition and the strict control definition cohort	Weighted mode	8	-0.100033	0.153006	0.904808	0.67037	1.22123	0.534131
genus Ruminococcaceae UCG011	the strict case definition and the broad control definition cohort	Weighted mode	8	-0.0291415	0.177155	0.971279	0.686352	1.37449	0.873989
genus Ruminococcaceae UCG011	the strict case definition and the strict control definition cohort	Weighted mode	8	0.0722538	0.196953	1.07493	0.730684	1.58136	0.724564
genus Ruminococcaceae UCG013	the broad case definition and the broad control definition cohort	Weighted mode	12	0.0891364	0.227655	1.09323	0.699726	1.70803	0.702875
genus Ruminococcaceae UCG013	the broad case definition and the strict control definition cohort	Weighted mode	12	-0.0723314	0.257705	0.930223	0.561337	1.54152	0.784168
genus Ruminococcaceae UCG013	the strict case definition and the broad control definition cohort	Weighted mode	12	0.23745	0.308776	1.26801	0.692289	2.32252	0.458086
genus Ruminococcaceae UCG013	the strict case definition and the strict control definition cohort	Weighted mode	12	0.123209	0.316598	1.13112	0.608156	2.10379	0.704583
genus Ruminococcaceae UCG014	the broad case definition and the broad control definition cohort	Weighted mode	11	0.0364179	0.255479	1.03709	0.628561	1.71114	0.889479
genus Ruminococcaceae UCG014	the broad case definition and the strict control definition cohort	Weighted mode	11	0.218148	0.281487	1.24377	0.716364	2.15947	0.456284
genus Ruminococcaceae UCG014	the strict case definition and the broad control definition cohort	Weighted mode	11	0.0611435	0.286819	1.06305	0.605911	1.86509	0.835472
genus Ruminococcaceae UCG014	the strict case definition and the strict control definition cohort	Weighted mode	11	0.244393	0.331974	1.27685	0.666127	2.44749	0.478533
genus Ruminococcus1	the broad case definition and the broad control definition cohort	Weighted mode	10	0.0857545	0.235958	1.08954	0.686106	1.73019	0.724673
genus Ruminococcus1	the broad case definition and the strict control definition cohort	Weighted mode	10	-0.0516695	0.25305	0.949643	0.578309	1.55941	0.84275
genus Ruminococcus1	the strict case definition and the broad control definition cohort	Weighted mode	10	-0.0965754	0.436887	0.907941	0.385631	2.13769	0.829985
genus Ruminococcus1	the strict case definition and the strict control definition cohort	Weighted mode	10	-0.112477	0.422245	0.893618	0.390598	2.04444	0.79595
genus Ruminococcus2	the broad case definition and the broad control definition cohort	Weighted mode	15	-0.304474	0.195921	0.737511	0.502339	1.08278	0.142479
genus Ruminococcus2	the broad case definition and the strict control definition cohort	Weighted mode	15	0.261167	0.219019	1.29844	0.845261	1.9946	0.252908
genus Ruminococcus2	the strict case definition and the broad control definition cohort	Weighted mode	15	0.0931928	0.30772	1.09767	0.600532	2.00636	0.766458
genus Ruminococcus2	the strict case definition and the strict control definition cohort	Weighted mode	15	-0.300483	0.330587	0.740461	0.387348	1.41548	0.378765
genus Ruminococcus gauvreauii group	the broad case definition and the broad control definition cohort	Weighted mode	12	0.0809138	0.212146	1.08428	0.715415	1.64332	0.710166
genus Ruminococcus gauvreauii group	the broad case definition and the strict control definition cohort	Weighted mode	12	0.0332521	0.232524	1.03381	0.65541	1.63068	0.888872
genus Ruminococcus gauvreauii group	the strict case definition and the broad control definition cohort	Weighted mode	12	0.0336109	0.298673	1.03418	0.575919	1.85709	0.912427
genus Ruminococcus gauvreauii group	the strict case definition and the strict control definition cohort	Weighted mode	12	-0.11375	0.339144	0.892481	0.459107	1.73494	0.74363
genus Ruminococcus gnavus group	the broad case definition and the broad control definition cohort	Weighted mode	12	0.0241973	0.149739	1.02449	0.763921	1.37394	0.874553
genus Ruminococcus gnavus group	the broad case definition and the strict control definition cohort	Weighted mode	12	-0.0123983	0.168806	0.987678	0.709455	1.37501	0.942769
genus Ruminococcus gnavus group	the strict case definition and the broad control definition cohort	Weighted mode	12	0.118853	0.194952	1.1262	0.768548	1.6503	0.554474
genus Ruminococcus gnavus group	the strict case definition and the strict control definition cohort	Weighted mode	12	0.0508339	0.209307	1.05215	0.698089	1.58578	0.812577
genus Ruminococcus torques group	the broad case definition and the broad control definition cohort	Weighted mode	9	-0.0844729	0.233348	0.918997	0.58168	1.45192	0.726725
genus Ruminococcus torques group	the broad case definition and the strict control definition cohort	Weighted mode	9	-0.213401	0.296563	0.807832	0.451733	1.44464	0.492267
genus Ruminococcus torques group	the strict case definition and the broad control definition cohort	Weighted mode	9	0.0351538	0.345364	1.03578	0.526365	2.0382	0.92143
genus Ruminococcus torques group	the strict case definition and the strict control definition cohort	Weighted mode	9	-0.0861833	0.343113	0.917426	0.468282	1.79736	0.808006
genus Sellimonas	the broad case definition and the broad control definition cohort	Weighted mode	9	-0.0875079	0.133907	0.916212	0.704712	1.19119	0.531766
genus Sellimonas	the broad case definition and the strict control definition cohort	Weighted mode	9	0.0980508	0.132821	1.10302	0.850204	1.43101	0.481474
genus Sellimonas	the strict case definition and the broad control definition cohort	Weighted mode	9	0.0210042	0.185895	1.02123	0.70939	1.47014	0.912822
genus Sellimonas	the strict case definition and the strict control definition cohort	Weighted mode	9	0.0811225	0.183159	1.0845	0.757395	1.55289	0.669565
genus Senegalimassilia	the broad case definition and the broad control definition cohort	Weighted mode	5	-0.0885827	0.20264	0.915227	0.615232	1.36151	0.684572
genus Senegalimassilia	the broad case definition and the strict control definition cohort	Weighted mode	5	-0.0411325	0.219003	0.959702	0.624766	1.4742	0.860163
genus Senegalimassilia	the strict case definition and the broad control definition cohort	Weighted mode	5	-0.310032	0.285532	0.733423	0.419087	1.28353	0.338624
genus Senegalimassilia	the strict case definition and the strict control definition cohort	Weighted mode	5	-0.272381	0.336619	0.761564	0.393704	1.47313	0.463802
genus Slackia	the broad case definition and the broad control definition cohort	Weighted mode	6	0.104	0.2254	1.1096	0.71335	1.72596	0.663887
genus Slackia	the broad case definition and the strict control definition cohort	Weighted mode	6	-0.059805	0.212625	0.941948	0.620922	1.42895	0.789772
genus Slackia	the strict case definition and the broad control definition cohort	Weighted mode	6	0.194799	0.297959	1.21507	0.677597	2.17885	0.542126
genus Slackia	the strict case definition and the strict control definition cohort	Weighted mode	6	0.117059	0.292788	1.12419	0.633303	1.99556	0.705806
genus Streptococcus	the broad case definition and the broad control definition cohort	Weighted mode	15	-0.169956	0.219426	0.843702	0.548794	1.29709	0.451492
genus Streptococcus	the broad case definition and the strict control definition cohort	Weighted mode	15	-0.0149138	0.239383	0.985197	0.616249	1.57503	0.951204
genus Streptococcus	the strict case definition and the broad control definition cohort	Weighted mode	15	0.0478762	0.333495	1.04904	0.545652	2.01683	0.887895
genus Streptococcus	the strict case definition and the strict control definition cohort	Weighted mode	15	-0.442622	0.355004	0.64235	0.320321	1.28812	0.232925
genus Subdoligranulum	the broad case definition and the broad control definition cohort	Weighted mode	11	-0.00325236	0.265877	0.996753	0.591927	1.67844	0.990481
genus Subdoligranulum	the broad case definition and the strict control definition cohort	Weighted mode	11	0.211043	0.281941	1.23497	0.71066	2.14609	0.471376
genus Subdoligranulum	the strict case definition and the broad control definition cohort	Weighted mode	11	0.343782	0.439123	1.41027	0.596367	3.33497	0.451837
genus Subdoligranulum	the strict case definition and the strict control definition cohort	Weighted mode	11	-0.0508918	0.379878	0.950381	0.451376	2.00105	0.896085
genus Sutterella	the broad case definition and the broad control definition cohort	Weighted mode	12	-0.174769	0.247125	0.839651	0.517299	1.36288	0.494147
genus Sutterella	the broad case definition and the strict control definition cohort	Weighted mode	12	-0.127589	0.261723	0.880215	0.526994	1.47018	0.635476
genus Sutterella	the strict case definition and the broad control definition cohort	Weighted mode	12	0.0659617	0.337141	1.06819	0.551654	2.06836	0.848451
genus Sutterella	the strict case definition and the strict control definition cohort	Weighted mode	12	-0.201366	0.38749	0.817613	0.382569	1.74737	0.613591
genus Terrisporobacter	the broad case definition and the broad control definition cohort	Weighted mode	5	-0.0638737	0.157281	0.938123	0.689254	1.27685	0.705448
genus Terrisporobacter	the broad case definition and the strict control definition cohort	Weighted mode	5	-0.0409951	0.174975	0.959834	0.681168	1.3525	0.826263
genus Terrisporobacter	the strict case definition and the broad control definition cohort	Weighted mode	5	-0.196354	0.270869	0.821721	0.483233	1.39731	0.508644
genus Terrisporobacter	the strict case definition and the strict control definition cohort	Weighted mode	5	-0.293808	0.23079	0.74542	0.474185	1.1718	0.271957
genus Turicibacter	the broad case definition and the broad control definition cohort	Weighted mode	10	0.0275559	0.175833	1.02794	0.728275	1.45091	0.878928
genus Turicibacter	the broad case definition and the strict control definition cohort	Weighted mode	10	0.00387079	0.202712	1.00388	0.674729	1.4936	0.985182
genus Turicibacter	the strict case definition and the broad control definition cohort	Weighted mode	10	0.0716394	0.261937	1.07427	0.642905	1.79506	0.790643
genus Turicibacter	the strict case definition and the strict control definition cohort	Weighted mode	10	-0.141615	0.302109	0.867955	0.480106	1.56913	0.650392
genus Tyzzerella3	the broad case definition and the broad control definition cohort	Weighted mode	13	0.199774	0.135941	1.22113	0.935502	1.59396	0.167406
genus Tyzzerella3	the broad case definition and the strict control definition cohort	Weighted mode	13	-0.0556834	0.148985	0.945839	0.706315	1.26659	0.715108
genus Tyzzerella3	the strict case definition and the broad control definition cohort	Weighted mode	13	0.0529769	0.201217	1.05441	0.710769	1.56418	0.796799
genus Tyzzerella3	the strict case definition and the strict control definition cohort	Weighted mode	13	0.0912242	0.204703	1.09551	0.733451	1.63631	0.66379
genus Veillonella	the broad case definition and the broad control definition cohort	Weighted mode	7	0.380084	0.235993	1.46241	0.920847	2.32247	0.158398
genus Veillonella	the broad case definition and the strict control definition cohort	Weighted mode	7	0.0650913	0.311819	1.06726	0.579219	1.9665	0.841552
genus Veillonella	the strict case definition and the broad control definition cohort	Weighted mode	7	0.585806	0.482116	1.79644	0.698275	4.62166	0.269979
genus Veillonella	the strict case definition and the strict control definition cohort	Weighted mode	7	0.636315	0.492379	1.88951	0.719825	4.95986	0.24378
genus Victivallis	the broad case definition and the broad control definition cohort	Weighted mode	10	0.0500883	0.115659	1.05136	0.838113	1.31888	0.675157
genus Victivallis	the broad case definition and the strict control definition cohort	Weighted mode	10	0.0673201	0.121507	1.06964	0.842961	1.35727	0.593047
genus Victivallis	the strict case definition and the broad control definition cohort	Weighted mode	10	0.117913	0.181239	1.12515	0.788743	1.60503	0.531564
genus Victivallis	the strict case definition and the strict control definition cohort	Weighted mode	10	0.101303	0.163826	1.10661	0.802682	1.52562	0.551666

## Sheet: Supplementary Table 3
Supplementary Table 3. Two-sample results between gut microbiota and Long COVID.
exposure	outcome (Long COVID)	method	nsnp	b	se	or	or_lci95	or_uci95	pval
genus Parasutterella	the broad case definition and the broad control definition cohort	Inverse variance weighted	15	0.182741	0.0809119	1.2005	1.02445	1.40682	0.0239133
genus Parasutterella	the broad case definition and the broad control definition cohort	MR Egger	15	0.0516813	0.245728	1.05304	0.650545	1.70456	0.836679
genus Parasutterella	the broad case definition and the broad control definition cohort	Weighted median	15	0.200614	0.110694	1.22215	0.983786	1.51827	0.0699356
genus Parasutterella	the broad case definition and the broad control definition cohort	Weighted mode	15	0.213279	0.169981	1.23773	0.887024	1.72709	0.230121
genus Parasutterella	the broad case definition and the strict control definition cohort	Inverse variance weighted	15	0.148599	0.100676	1.16021	0.952441	1.4133	0.139943
genus Parasutterella	the broad case definition and the strict control definition cohort	MR Egger	15	0.112466	0.311677	1.11903	0.607489	2.06133	0.724014
genus Parasutterella	the broad case definition and the strict control definition cohort	Weighted median	15	0.0392571	0.127273	1.04004	0.810423	1.33471	0.757742
genus Parasutterella	the broad case definition and the strict control definition cohort	Weighted mode	15	-0.140481	0.239653	0.86894	0.543241	1.38991	0.567083
genus Parasutterella	the strict case definition and the broad control definition cohort	Inverse variance weighted	15	0.0743239	0.121848	1.07716	0.848319	1.36772	0.541882
genus Parasutterella	the strict case definition and the broad control definition cohort	MR Egger	15	-0.191731	0.366994	0.825529	0.402106	1.69482	0.610154
genus Parasutterella	the strict case definition and the broad control definition cohort	Weighted median	15	0.0475854	0.177539	1.04874	0.740528	1.48522	0.788678
genus Parasutterella	the strict case definition and the broad control definition cohort	Weighted mode	15	0.0960917	0.243704	1.10086	0.682789	1.77491	0.699303
genus Parasutterella	the strict case definition and the strict control definition cohort	Inverse variance weighted	15	0.0625701	0.12895	1.06457	0.826818	1.37069	0.627514
genus Parasutterella	the strict case definition and the strict control definition cohort	MR Egger	15	0.00323476	0.399877	1.00324	0.458166	2.19678	0.993668
genus Parasutterella	the strict case definition and the strict control definition cohort	Weighted median	15	0.053262	0.179095	1.05471	0.742476	1.49824	0.766165
genus Parasutterella	the strict case definition and the strict control definition cohort	Weighted mode	15	0.140342	0.274958	1.15067	0.671275	1.97242	0.617716
genus Oscillospira	the broad case definition and the broad control definition cohort	Inverse variance weighted	8	0.361232	0.14671	1.4351	1.07646	1.91321	0.0138084
genus Oscillospira	the broad case definition and the broad control definition cohort	MR Egger	8	0.702861	0.650369	2.01952	0.564474	7.22527	0.321338
genus Oscillospira	the broad case definition and the broad control definition cohort	Weighted median	8	0.387748	0.170206	1.47366	1.05564	2.05721	0.0227199
genus Oscillospira	the broad case definition and the broad control definition cohort	Weighted mode	8	0.568871	0.318657	1.76627	0.945826	3.29841	0.117397
genus Oscillospira	the broad case definition and the strict control definition cohort	Inverse variance weighted	8	0.402694	0.12254	1.49585	1.17647	1.90194	0.00101535
genus Oscillospira	the broad case definition and the strict control definition cohort	MR Egger	8	0.602625	0.512749	1.82691	0.668738	4.99089	0.284404
genus Oscillospira	the broad case definition and the strict control definition cohort	Weighted median	8	0.370823	0.173056	1.44893	1.03214	2.03402	0.0321299
genus Oscillospira	the broad case definition and the strict control definition cohort	Weighted mode	8	0.412638	0.251631	1.5108	0.9226	2.474	0.145043
genus Oscillospira	the strict case definition and the broad control definition cohort	Inverse variance weighted	8	0.326764	0.161377	1.38647	1.01052	1.9023	0.0428831
genus Oscillospira	the strict case definition and the broad control definition cohort	MR Egger	8	0.610484	0.669382	1.84132	0.495838	6.83785	0.396926
genus Oscillospira	the strict case definition and the broad control definition cohort	Weighted median	8	0.256584	0.197528	1.29251	0.877593	1.90359	0.193954
genus Oscillospira	the strict case definition and the broad control definition cohort	Weighted mode	8	0.224058	0.304112	1.25114	0.689353	2.27077	0.485222
genus Oscillospira	the strict case definition and the strict control definition cohort	Inverse variance weighted	8	0.28504	0.166913	1.32982	0.958765	1.84447	0.087689
genus Oscillospira	the strict case definition and the strict control definition cohort	MR Egger	8	0.598101	0.689058	1.81866	0.471209	7.01925	0.418754
genus Oscillospira	the strict case definition and the strict control definition cohort	Weighted median	8	0.268686	0.207296	1.30824	0.871434	1.964	0.194926
genus Oscillospira	the strict case definition and the strict control definition cohort	Weighted mode	8	0.249674	0.303125	1.28361	0.708609	2.32518	0.437288
genus Eisenbergiella	the broad case definition and the broad control definition cohort	Inverse variance weighted	11	-0.102921	0.0754104	0.902198	0.778236	1.04591	0.172311
genus Eisenbergiella	the broad case definition and the broad control definition cohort	MR Egger	11	-0.533324	0.58494	0.586652	0.18641	1.84625	0.385666
genus Eisenbergiella	the broad case definition and the broad control definition cohort	Weighted median	11	-0.14407	0.0984788	0.865827	0.713846	1.05017	0.14348
genus Eisenbergiella	the broad case definition and the broad control definition cohort	Weighted mode	11	-0.171204	0.151329	0.84265	0.626374	1.1336	0.284315
genus Eisenbergiella	the broad case definition and the strict control definition cohort	Inverse variance weighted	11	-0.082665	0.0887506	0.92066	0.773665	1.09558	0.351631
genus Eisenbergiella	the broad case definition and the strict control definition cohort	MR Egger	11	-1.05535	0.631912	0.348072	0.100873	1.20106	0.129242
genus Eisenbergiella	the broad case definition and the strict control definition cohort	Weighted median	11	-0.0448619	0.110893	0.95613	0.769349	1.18826	0.685806
genus Eisenbergiella	the broad case definition and the strict control definition cohort	Weighted mode	11	-0.0657974	0.160925	0.936321	0.683034	1.28353	0.691255
genus Eisenbergiella	the strict case definition and the broad control definition cohort	Inverse variance weighted	11	-0.270239	0.108362	0.763197	0.617159	0.943791	0.0126362
genus Eisenbergiella	the strict case definition and the broad control definition cohort	MR Egger	11	-1.17604	0.804458	0.308497	0.0637504	1.49286	0.177787
genus Eisenbergiella	the strict case definition and the broad control definition cohort	Weighted median	11	-0.287827	0.140651	0.749891	0.569211	0.987923	0.0407182
genus Eisenbergiella	the strict case definition and the broad control definition cohort	Weighted mode	11	-0.390429	0.227063	0.676766	0.43367	1.05613	0.11627
genus Eisenbergiella	the strict case definition and the strict control definition cohort	Inverse variance weighted	11	-0.247854	0.121283	0.780474	0.615347	0.989912	0.0409928
genus Eisenbergiella	the strict case definition and the strict control definition cohort	MR Egger	11	-1.80038	0.835416	0.165237	0.0321355	0.849624	0.0595437
genus Eisenbergiella	the strict case definition and the strict control definition cohort	Weighted median	11	-0.260252	0.159672	0.770857	0.563714	1.05412	0.103119
genus Eisenbergiella	the strict case definition and the strict control definition cohort	Weighted mode	11	-0.446546	0.267494	0.639834	0.378767	1.08084	0.126002

## Sheet: Supplementary Table 4
Supplementary Table 4. MR-Egger regression analyses on detecting directional pleiotropy of Mendelian randomization.
exposure	outcome (Long COVID)	egger_intercept	se	pval
genus Actinomyces	the broad case definition and the broad control definition cohort	-0.0420391	0.0304494	0.225923
genus Actinomyces	the broad case definition and the strict control definition cohort	-0.0461529	0.0371285	0.268957
genus Actinomyces	the strict case definition and the broad control definition cohort	-0.032032	0.0435014	0.494595
genus Actinomyces	the strict case definition and the strict control definition cohort	-0.045881	0.0421522	0.326052
genus Adlercreutzia	the broad case definition and the broad control definition cohort	0.0153554	0.0395467	0.711208
genus Adlercreutzia	the broad case definition and the strict control definition cohort	0.0198579	0.0446703	0.672235
genus Adlercreutzia	the strict case definition and the broad control definition cohort	-0.0279525	0.0586199	0.650344
genus Adlercreutzia	the strict case definition and the strict control definition cohort	-0.0145964	0.0616973	0.820852
genus Akkermansia	the broad case definition and the broad control definition cohort	-0.0608621	0.0277918	0.0562564
genus Akkermansia	the broad case definition and the strict control definition cohort	-0.0449702	0.0301128	0.169539
genus Akkermansia	the strict case definition and the broad control definition cohort	-0.0474747	0.039469	0.259728
genus Akkermansia	the strict case definition and the strict control definition cohort	-0.01818	0.0405099	0.664201
genus Alistipes	the broad case definition and the broad control definition cohort	-0.0174972	0.0351632	0.627759
genus Alistipes	the broad case definition and the strict control definition cohort	-0.0110683	0.0378316	0.774849
genus Alistipes	the strict case definition and the broad control definition cohort	-0.0149483	0.0475609	0.758691
genus Alistipes	the strict case definition and the strict control definition cohort	0.0119657	0.0529013	0.824861
genus Allisonella	the broad case definition and the broad control definition cohort	-0.0143013	0.0567602	0.80948
genus Allisonella	the broad case definition and the strict control definition cohort	-0.00304647	0.0638853	0.963514
genus Allisonella	the strict case definition and the broad control definition cohort	-0.0670971	0.0853572	0.46173
genus Allisonella	the strict case definition and the strict control definition cohort	0.0365852	0.0889135	0.695022
genus Alloprevotella	the broad case definition and the broad control definition cohort	0.044772	0.0895665	0.643411
genus Alloprevotella	the broad case definition and the strict control definition cohort	0.0345658	0.100154	0.747383
genus Alloprevotella	the strict case definition and the broad control definition cohort	0.0104486	0.134696	0.941894
genus Alloprevotella	the strict case definition and the strict control definition cohort	0.034888	0.138182	0.813115
genus Anaerofilum	the broad case definition and the broad control definition cohort	-0.0190708	0.0378512	0.626478
genus Anaerofilum	the broad case definition and the strict control definition cohort	0.0324109	0.0424165	0.464362
genus Anaerofilum	the strict case definition and the broad control definition cohort	-0.00753924	0.0576804	0.898882
genus Anaerofilum	the strict case definition and the strict control definition cohort	0.0122676	0.0597343	0.841853
genus Anaerostipes	the broad case definition and the broad control definition cohort	-0.0230109	0.0246718	0.371005
genus Anaerostipes	the broad case definition and the strict control definition cohort	0.0036573	0.0356094	0.920045
genus Anaerostipes	the strict case definition and the broad control definition cohort	-0.0772212	0.0423149	0.0952636
genus Anaerostipes	the strict case definition and the strict control definition cohort	-0.0529149	0.0430881	0.245052
genus Anaerotruncus	the broad case definition and the broad control definition cohort	-0.0374802	0.0220009	0.11651
genus Anaerotruncus	the broad case definition and the strict control definition cohort	-0.0142259	0.0266536	0.604145
genus Anaerotruncus	the strict case definition and the broad control definition cohort	-0.035751	0.0337739	0.312502
genus Anaerotruncus	the strict case definition and the strict control definition cohort	8.58164e-05	0.0378203	0.99823
genus Bacteroides	the broad case definition and the broad control definition cohort	0.102322	0.0443308	0.0543356
genus Bacteroides	the broad case definition and the strict control definition cohort	0.0710505	0.0513464	0.20895
genus Bacteroides	the strict case definition and the broad control definition cohort	0.040026	0.0666969	0.567339
genus Bacteroides	the strict case definition and the strict control definition cohort	0.041937	0.0709124	0.572852
genus Barnesiella	the broad case definition and the broad control definition cohort	0.033568	0.0262811	0.225667
genus Barnesiella	the broad case definition and the strict control definition cohort	0.0372864	0.029781	0.234416
genus Barnesiella	the strict case definition and the broad control definition cohort	0.10693	0.0399905	0.0202651
genus Barnesiella	the strict case definition and the strict control definition cohort	0.114264	0.0419856	0.0185565
genus Bifidobacterium	the broad case definition and the broad control definition cohort	-0.0246077	0.0182996	0.205788
genus Bifidobacterium	the broad case definition and the strict control definition cohort	-0.0228775	0.0203302	0.284419
genus Bifidobacterium	the strict case definition and the broad control definition cohort	-0.0215284	0.0281738	0.460868
genus Bifidobacterium	the strict case definition and the strict control definition cohort	-0.0285443	0.0287272	0.341757
genus Bilophila	the broad case definition and the broad control definition cohort	-0.0112738	0.041913	0.792922
genus Bilophila	the broad case definition and the strict control definition cohort	-0.00505823	0.0428925	0.90825
genus Bilophila	the strict case definition and the broad control definition cohort	-0.0116184	0.0592118	0.848018
genus Bilophila	the strict case definition and the strict control definition cohort	0.0113315	0.0532109	0.835258
genus Blautia	the broad case definition and the broad control definition cohort	/	/	/
genus Blautia	the broad case definition and the strict control definition cohort	/	/	/
genus Blautia	the strict case definition and the broad control definition cohort	/	/	/
genus Blautia	the strict case definition and the strict control definition cohort	/	/	/
genus Butyricicoccus	the broad case definition and the broad control definition cohort	-0.0213728	0.0186762	0.296054
genus Butyricicoccus	the broad case definition and the strict control definition cohort	-0.0266482	0.0211372	0.254215
genus Butyricicoccus	the strict case definition and the broad control definition cohort	-0.0174851	0.0315262	0.599203
genus Butyricicoccus	the strict case definition and the strict control definition cohort	-0.0121005	0.0307798	0.70781
genus Butyricimonas	the broad case definition and the broad control definition cohort	-0.000465782	0.0256207	0.985821
genus Butyricimonas	the broad case definition and the strict control definition cohort	0.00421653	0.0288262	0.886351
genus Butyricimonas	the strict case definition and the broad control definition cohort	-0.0459099	0.0398069	0.273226
genus Butyricimonas	the strict case definition and the strict control definition cohort	-0.01626	0.0426646	0.710378
genus Butyrivibrio	the broad case definition and the broad control definition cohort	0.00973501	0.032635	0.770189
genus Butyrivibrio	the broad case definition and the strict control definition cohort	0.0307862	0.0399598	0.454819
genus Butyrivibrio	the strict case definition and the broad control definition cohort	0.0239009	0.0682649	0.731856
genus Butyrivibrio	the strict case definition and the strict control definition cohort	0.0367062	0.069159	0.604541
genus Candidatus Soleaferrea	the broad case definition and the broad control definition cohort	-0.00956018	0.0370824	0.802352
genus Candidatus Soleaferrea	the broad case definition and the strict control definition cohort	0.0118021	0.0415597	0.782851
genus Candidatus Soleaferrea	the strict case definition and the broad control definition cohort	-0.0336101	0.0587503	0.581271
genus Candidatus Soleaferrea	the strict case definition and the strict control definition cohort	-0.0225465	0.0591429	0.711883
genus Catenibacterium	the broad case definition and the broad control definition cohort	0.125613	0.0939376	0.273508
genus Catenibacterium	the broad case definition and the strict control definition cohort	0.109105	0.105373	0.376616
genus Catenibacterium	the strict case definition and the broad control definition cohort	0.0632367	0.142131	0.686521
genus Catenibacterium	the strict case definition and the strict control definition cohort	0.0433386	0.168007	0.813124
genus Christensenellaceae R 7group	the broad case definition and the broad control definition cohort	0.0124577	0.0282843	0.671271
genus Christensenellaceae R 7group	the broad case definition and the strict control definition cohort	0.0176321	0.0318823	0.59535
genus Christensenellaceae R 7group	the strict case definition and the broad control definition cohort	0.0246654	0.0430808	0.582686
genus Christensenellaceae R 7group	the strict case definition and the strict control definition cohort	0.000163402	0.0449564	0.997189
genus Clostridium innocuum group	the broad case definition and the broad control definition cohort	-0.0767675	0.0448437	0.13065
genus Clostridium innocuum group	the broad case definition and the strict control definition cohort	-0.0700457	0.0530915	0.22857
genus Clostridium innocuum group	the strict case definition and the broad control definition cohort	-0.0785732	0.0736245	0.321292
genus Clostridium innocuum group	the strict case definition and the strict control definition cohort	-0.105196	0.0676118	0.163688
genus Clostridium sensustricto1	the broad case definition and the broad control definition cohort	-0.00773151	0.0327097	0.822525
genus Clostridium sensustricto1	the broad case definition and the strict control definition cohort	-0.0193939	0.0328397	0.580495
genus Clostridium sensustricto1	the strict case definition and the broad control definition cohort	0.0132308	0.0545937	0.818136
genus Clostridium sensustricto1	the strict case definition and the strict control definition cohort	0.000103199	0.0430788	0.998181
genus Collinsella	the broad case definition and the broad control definition cohort	-0.0104383	0.0369212	0.78557
genus Collinsella	the broad case definition and the strict control definition cohort	-0.01406	0.0369079	0.714539
genus Collinsella	the strict case definition and the broad control definition cohort	-0.0115534	0.0488424	0.819782
genus Collinsella	the strict case definition and the strict control definition cohort	-0.0138127	0.0502792	0.791462
genus Coprobacter	the broad case definition and the broad control definition cohort	-0.0421346	0.0283434	0.171295
genus Coprobacter	the broad case definition and the strict control definition cohort	-0.0375468	0.0313978	0.262314
genus Coprobacter	the strict case definition and the broad control definition cohort	-0.0535449	0.0487981	0.30101
genus Coprobacter	the strict case definition and the strict control definition cohort	-0.0587738	0.0431605	0.206386
genus Coprococcus1	the broad case definition and the broad control definition cohort	-0.0161704	0.0191937	0.421342
genus Coprococcus1	the broad case definition and the strict control definition cohort	-0.0107305	0.021905	0.635949
genus Coprococcus1	the strict case definition and the broad control definition cohort	-0.033414	0.0312232	0.312404
genus Coprococcus1	the strict case definition and the strict control definition cohort	0.000543762	0.0315652	0.986632
genus Coprococcus2	the broad case definition and the broad control definition cohort	0.0577896	0.0652982	0.410212
genus Coprococcus2	the broad case definition and the strict control definition cohort	0.0839684	0.0734221	0.296341
genus Coprococcus2	the strict case definition and the broad control definition cohort	0.121276	0.0987343	0.265325
genus Coprococcus2	the strict case definition and the strict control definition cohort	0.104551	0.102381	0.34656
genus Coprococcus3	the broad case definition and the broad control definition cohort	0.0192368	0.0334536	0.583273
genus Coprococcus3	the broad case definition and the strict control definition cohort	0.041226	0.0378285	0.311885
genus Coprococcus3	the strict case definition and the broad control definition cohort	0.0553061	0.0566635	0.361559
genus Coprococcus3	the strict case definition and the strict control definition cohort	0.0593391	0.0570895	0.33318
genus Defluviitaleaceae UCG011	the broad case definition and the broad control definition cohort	-0.019395	0.0346117	0.592708
genus Defluviitaleaceae UCG011	the broad case definition and the strict control definition cohort	-0.00792175	0.036772	0.835575
genus Defluviitaleaceae UCG011	the strict case definition and the broad control definition cohort	-0.00953025	0.0502173	0.854867
genus Defluviitaleaceae UCG011	the strict case definition and the strict control definition cohort	-0.0113676	0.0510789	0.83024
genus Desulfovibrio	the broad case definition and the broad control definition cohort	0.0163415	0.0368071	0.668822
genus Desulfovibrio	the broad case definition and the strict control definition cohort	0.00723115	0.0349147	0.841099
genus Desulfovibrio	the strict case definition and the broad control definition cohort	0.00865212	0.0529818	0.874894
genus Desulfovibrio	the strict case definition and the strict control definition cohort	-0.0296744	0.052996	0.59298
genus Dialister	the broad case definition and the broad control definition cohort	0.054253	0.0304622	0.108605
genus Dialister	the broad case definition and the strict control definition cohort	0.0464479	0.0341238	0.206566
genus Dialister	the strict case definition and the broad control definition cohort	0.00931206	0.0454381	0.842179
genus Dialister	the strict case definition and the strict control definition cohort	0.0148079	0.0469492	0.759647
genus Dorea	the broad case definition and the broad control definition cohort	0.019881	0.0221109	0.39483
genus Dorea	the broad case definition and the strict control definition cohort	0.0209333	0.0251937	0.430133
genus Dorea	the strict case definition and the broad control definition cohort	0.0342463	0.0345034	0.349998
genus Dorea	the strict case definition and the strict control definition cohort	0.0163296	0.0363241	0.664963
genus Eggerthella	the broad case definition and the broad control definition cohort	0.0282399	0.0384262	0.481102
genus Eggerthella	the broad case definition and the strict control definition cohort	0.0171113	0.0431507	0.70094
genus Eggerthella	the strict case definition and the broad control definition cohort	-0.0115238	0.0570037	0.844288
genus Eggerthella	the strict case definition and the strict control definition cohort	-0.0185935	0.0533133	0.735291
genus Eisenbergiella	the broad case definition and the broad control definition cohort	0.045216	0.0609139	0.476834
genus Eisenbergiella	the broad case definition and the strict control definition cohort	0.102281	0.065871	0.154901
genus Eisenbergiella	the strict case definition and the broad control definition cohort	0.0954954	0.0840599	0.285285
genus Eisenbergiella	the strict case definition and the strict control definition cohort	0.16383	0.0873875	0.0935869
genus Enterorhabdus	the broad case definition and the broad control definition cohort	-0.0527467	0.0341159	0.196978
genus Enterorhabdus	the broad case definition and the strict control definition cohort	-0.0935431	0.0383687	0.0713618
genus Enterorhabdus	the strict case definition and the broad control definition cohort	-0.123661	0.05018	0.0693657
genus Enterorhabdus	the strict case definition and the strict control definition cohort	-0.127768	0.0526111	0.0720952
genus Erysipelatoclostridium	the broad case definition and the broad control definition cohort	-0.0159666	0.0240665	0.518643
genus Erysipelatoclostridium	the broad case definition and the strict control definition cohort	-0.0148121	0.0269983	0.592557
genus Erysipelatoclostridium	the strict case definition and the broad control definition cohort	0.00207425	0.0352658	0.953992
genus Erysipelatoclostridium	the strict case definition and the strict control definition cohort	0.00510009	0.0367273	0.891686
genus Escherichia Shigella	the broad case definition and the broad control definition cohort	0.00322594	0.0276138	0.909879
genus Escherichia Shigella	the broad case definition and the strict control definition cohort	0.00547351	0.0305631	0.862321
genus Escherichia Shigella	the strict case definition and the broad control definition cohort	-0.0381585	0.035194	0.309852
genus Escherichia Shigella	the strict case definition and the strict control definition cohort	-0.0372669	0.0351716	0.320278
genus Eubacterium brachy group	the broad case definition and the broad control definition cohort	-0.0136949	0.0327172	0.686531
genus Eubacterium brachy group	the broad case definition and the strict control definition cohort	-0.00930858	0.0427331	0.833015
genus Eubacterium brachy group	the strict case definition and the broad control definition cohort	-0.0285789	0.0513615	0.593138
genus Eubacterium brachy group	the strict case definition and the strict control definition cohort	-0.0244143	0.0506697	0.64283
genus Eubacterium coprostanoligenes group	the broad case definition and the broad control definition cohort	0.00719019	0.02788	0.801247
genus Eubacterium coprostanoligenes group	the broad case definition and the strict control definition cohort	0.00913518	0.0313318	0.776046
genus Eubacterium coprostanoligenes group	the strict case definition and the broad control definition cohort	0.0296526	0.0434542	0.509109
genus Eubacterium coprostanoligenes group	the strict case definition and the strict control definition cohort	0.0222333	0.0447746	0.629272
genus Eubacterium eligens group	the broad case definition and the broad control definition cohort	0.0204312	0.0449687	0.665556
genus Eubacterium eligens group	the broad case definition and the strict control definition cohort	-0.00565492	0.0506071	0.914673
genus Eubacterium eligens group	the strict case definition and the broad control definition cohort	0.0474356	0.0688709	0.516708
genus Eubacterium eligens group	the strict case definition and the strict control definition cohort	0.013522	0.0711932	0.855624
genus Eubacterium fissicatena group	the broad case definition and the broad control definition cohort	0.00503475	0.0450331	0.91412
genus Eubacterium fissicatena group	the broad case definition and the strict control definition cohort	-0.00949265	0.050838	0.857174
genus Eubacterium fissicatena group	the strict case definition and the broad control definition cohort	0.0118879	0.0666274	0.863445
genus Eubacterium fissicatena group	the strict case definition and the strict control definition cohort	-0.0154006	0.0701844	0.832576
genus Eubacterium hallii group	the broad case definition and the broad control definition cohort	0.00565119	0.0145125	0.702838
genus Eubacterium hallii group	the broad case definition and the strict control definition cohort	-0.00688419	0.0164713	0.682322
genus Eubacterium hallii group	the strict case definition and the broad control definition cohort	0.0267385	0.0223456	0.251338
genus Eubacterium hallii group	the strict case definition and the strict control definition cohort	0.0167729	0.0233135	0.483701
genus Eubacterium nodatum group	the broad case definition and the broad control definition cohort	0.0540367	0.0604507	0.394652
genus Eubacterium nodatum group	the broad case definition and the strict control definition cohort	0.0515659	0.0623584	0.429656
genus Eubacterium nodatum group	the strict case definition and the broad control definition cohort	-0.0306758	0.0649929	0.64817
genus Eubacterium nodatum group	the strict case definition and the strict control definition cohort	-0.0101643	0.062153	0.873709
genus Eubacterium oxidoreducens group	the broad case definition and the broad control definition cohort	0.0163473	0.0365327	0.684872
genus Eubacterium oxidoreducens group	the broad case definition and the strict control definition cohort	0.0408831	0.0407075	0.389223
genus Eubacterium oxidoreducens group	the strict case definition and the broad control definition cohort	0.0464155	0.106641	0.692792
genus Eubacterium oxidoreducens group	the strict case definition and the strict control definition cohort	0.0432848	0.105492	0.70912
genus Eubacterium rectale group	the broad case definition and the broad control definition cohort	-0.00820173	0.0302058	0.795085
genus Eubacterium rectale group	the broad case definition and the strict control definition cohort	0.0039398	0.0338399	0.911115
genus Eubacterium rectale group	the strict case definition and the broad control definition cohort	0.0310095	0.0460505	0.52578
genus Eubacterium rectale group	the strict case definition and the strict control definition cohort	0.0094277	0.0529016	0.864421
genus Eubacterium ruminantium group	the broad case definition and the broad control definition cohort	-0.00555494	0.0215755	0.800102
genus Eubacterium ruminantium group	the broad case definition and the strict control definition cohort	-0.00940076	0.0242353	0.703205
genus Eubacterium ruminantium group	the strict case definition and the broad control definition cohort	-0.0463563	0.0319208	0.165767
genus Eubacterium ruminantium group	the strict case definition and the strict control definition cohort	-0.0595557	0.0330743	0.090635
genus Eubacterium ventriosum group	the broad case definition and the broad control definition cohort	-0.042822	0.0377801	0.277496
genus Eubacterium ventriosum group	the broad case definition and the strict control definition cohort	-0.0581621	0.0420154	0.189568
genus Eubacterium ventriosum group	the strict case definition and the broad control definition cohort	-0.0574422	0.0515157	0.285021
genus Eubacterium ventriosum group	the strict case definition and the strict control definition cohort	-0.0701141	0.0501205	0.185243
genus Eubacterium xylanophilum group	the broad case definition and the broad control definition cohort	0.0393281	0.0315612	0.252815
genus Eubacterium xylanophilum group	the broad case definition and the strict control definition cohort	0.0267401	0.031517	0.424256
genus Eubacterium xylanophilum group	the strict case definition and the broad control definition cohort	0.00578116	0.0486023	0.908658
genus Eubacterium xylanophilum group	the strict case definition and the strict control definition cohort	-0.00545963	0.045024	0.906892
genus Faecalibacterium	the broad case definition and the broad control definition cohort	-0.000673426	0.0197417	0.973624
genus Faecalibacterium	the broad case definition and the strict control definition cohort	0.00173289	0.0222695	0.939887
genus Faecalibacterium	the strict case definition and the broad control definition cohort	0.0302203	0.0320337	0.373095
genus Faecalibacterium	the strict case definition and the strict control definition cohort	0.012565	0.0318375	0.703406
genus Family XIII AD3011 group	the broad case definition and the broad control definition cohort	-0.0285972	0.0378943	0.466305
genus Family XIII AD3011 group	the broad case definition and the strict control definition cohort	-0.0372538	0.0458506	0.433734
genus Family XIII AD3011 group	the strict case definition and the broad control definition cohort	-0.0333319	0.059868	0.588842
genus Family XIII AD3011 group	the strict case definition and the strict control definition cohort	-0.0317671	0.0627173	0.622494
genus Family XIII UCG001	the broad case definition and the broad control definition cohort	-0.0307745	0.0273539	0.303549
genus Family XIII UCG001	the broad case definition and the strict control definition cohort	-0.0303713	0.0306805	0.360439
genus Family XIII UCG001	the strict case definition and the broad control definition cohort	-0.0201564	0.0405836	0.637096
genus Family XIII UCG001	the strict case definition and the strict control definition cohort	-0.0192555	0.0423602	0.665404
genus Flavonifractor	the broad case definition and the broad control definition cohort	0.0511735	0.0447101	0.335433
genus Flavonifractor	the broad case definition and the strict control definition cohort	0.098085	0.0507926	0.149007
genus Flavonifractor	the strict case definition and the broad control definition cohort	0.140999	0.0674507	0.127729
genus Flavonifractor	the strict case definition and the strict control definition cohort	0.172894	0.0710647	0.0930877
genus Fusicatenibacter	the broad case definition and the broad control definition cohort	0.031075	0.0291611	0.302407
genus Fusicatenibacter	the broad case definition and the strict control definition cohort	0.0297255	0.0332315	0.384315
genus Fusicatenibacter	the strict case definition and the broad control definition cohort	0.0364846	0.0446209	0.425562
genus Fusicatenibacter	the strict case definition and the strict control definition cohort	0.0298518	0.0447166	0.513918
genus Gordonibacter	the broad case definition and the broad control definition cohort	0.00906771	0.0368164	0.810435
genus Gordonibacter	the broad case definition and the strict control definition cohort	0.0162407	0.0392436	0.687725
genus Gordonibacter	the strict case definition and the broad control definition cohort	0.065787	0.0524883	0.238584
genus Gordonibacter	the strict case definition and the strict control definition cohort	0.0597905	0.0545351	0.298618
genus Haemophilus	the broad case definition and the broad control definition cohort	-0.00438899	0.0217888	0.846088
genus Haemophilus	the broad case definition and the strict control definition cohort	-0.00796834	0.0245347	0.754839
genus Haemophilus	the strict case definition and the broad control definition cohort	0.00998321	0.0334079	0.773748
genus Haemophilus	the strict case definition and the strict control definition cohort	-0.000512182	0.0346907	0.988632
genus Holdemanella	the broad case definition and the broad control definition cohort	0.024634	0.0280202	0.402182
genus Holdemanella	the broad case definition and the strict control definition cohort	0.0147385	0.0276636	0.60709
genus Holdemanella	the strict case definition and the broad control definition cohort	0.0429496	0.0396893	0.307328
genus Holdemanella	the strict case definition and the strict control definition cohort	0.0162721	0.0398826	0.692809
genus Holdemania	the broad case definition and the broad control definition cohort	0.012436	0.0209185	0.562383
genus Holdemania	the broad case definition and the strict control definition cohort	0.0142434	0.0233907	0.553061
genus Holdemania	the strict case definition and the broad control definition cohort	0.0245792	0.0332103	0.47239
genus Holdemania	the strict case definition and the strict control definition cohort	0.0132523	0.0331113	0.695483
genus Howardella	the broad case definition and the broad control definition cohort	0.0168197	0.0419083	0.698674
genus Howardella	the broad case definition and the strict control definition cohort	-0.0101407	0.0481204	0.838362
genus Howardella	the strict case definition and the broad control definition cohort	0.00356531	0.0547348	0.949663
genus Howardella	the strict case definition and the strict control definition cohort	-0.0408725	0.056588	0.490692
genus Hungatella	the broad case definition and the broad control definition cohort	0.0078378	0.108382	0.946901
genus Hungatella	the broad case definition and the strict control definition cohort	0.0783381	0.103189	0.502952
genus Hungatella	the strict case definition and the broad control definition cohort	0.114353	0.123701	0.423446
genus Hungatella	the strict case definition and the strict control definition cohort	0.160102	0.112882	0.251135
genus Intestinibacter	the broad case definition and the broad control definition cohort	0.0111543	0.0221864	0.623545
genus Intestinibacter	the broad case definition and the strict control definition cohort	0.00832032	0.0276409	0.768164
genus Intestinibacter	the strict case definition and the broad control definition cohort	-0.0166706	0.0335549	0.627615
genus Intestinibacter	the strict case definition and the strict control definition cohort	-0.00496323	0.0347934	0.888755
genus Intestinimonas	the broad case definition and the broad control definition cohort	-0.00818935	0.0170999	0.638907
genus Intestinimonas	the broad case definition and the strict control definition cohort	-0.00951971	0.0192658	0.628376
genus Intestinimonas	the strict case definition and the broad control definition cohort	-0.0423789	0.0257744	0.12092
genus Intestinimonas	the strict case definition and the strict control definition cohort	-0.0241954	0.0270103	0.384518
genus Lachnoclostridium	the broad case definition and the broad control definition cohort	-0.0141747	0.0291148	0.635917
genus Lachnoclostridium	the broad case definition and the strict control definition cohort	0.00324524	0.0334131	0.924374
genus Lachnoclostridium	the strict case definition and the broad control definition cohort	-0.0422794	0.0509255	0.424066
genus Lachnoclostridium	the strict case definition and the strict control definition cohort	-0.0273229	0.0535068	0.619692
genus Lachnospiraceae FCS020 group	the broad case definition and the broad control definition cohort	0.0240604	0.0174233	0.197379
genus Lachnospiraceae FCS020 group	the broad case definition and the strict control definition cohort	0.00950401	0.0196392	0.638858
genus Lachnospiraceae FCS020 group	the strict case definition and the broad control definition cohort	0.027236	0.0262785	0.324411
genus Lachnospiraceae FCS020 group	the strict case definition and the strict control definition cohort	0.0329155	0.0274292	0.25779
genus Lachnospiraceae NC2004 group	the broad case definition and the broad control definition cohort	-0.0607364	0.0368055	0.142888
genus Lachnospiraceae NC2004 group	the broad case definition and the strict control definition cohort	-0.0734489	0.0417876	0.122217
genus Lachnospiraceae NC2004 group	the strict case definition and the broad control definition cohort	-0.0891911	0.0555311	0.152277
genus Lachnospiraceae NC2004 group	the strict case definition and the strict control definition cohort	-0.10177	0.0585973	0.126001
genus Lachnospiraceae ND3007 group	the broad case definition and the broad control definition cohort	0.107455	0.222402	0.713469
genus Lachnospiraceae ND3007 group	the broad case definition and the strict control definition cohort	0.18858	0.251635	0.590572
genus Lachnospiraceae ND3007 group	the strict case definition and the broad control definition cohort	-0.184798	0.332764	0.677274
genus Lachnospiraceae ND3007 group	the strict case definition and the strict control definition cohort	0.024637	0.348543	0.955075
genus Lachnospiraceae NK4A136 group	the broad case definition and the broad control definition cohort	0.00734424	0.0131804	0.58685
genus Lachnospiraceae NK4A136 group	the broad case definition and the strict control definition cohort	0.0164047	0.0147575	0.286439
genus Lachnospiraceae NK4A136 group	the strict case definition and the broad control definition cohort	-0.0143899	0.0197314	0.478759
genus Lachnospiraceae NK4A136 group	the strict case definition and the strict control definition cohort	-0.00758439	0.0203989	0.716029
genus Lachnospiraceae UCG001	the broad case definition and the broad control definition cohort	-0.013043	0.0325197	0.696041
genus Lachnospiraceae UCG001	the broad case definition and the strict control definition cohort	-0.0308874	0.0368117	0.419293
genus Lachnospiraceae UCG001	the strict case definition and the broad control definition cohort	2.06149e-05	0.0491992	0.999673
genus Lachnospiraceae UCG001	the strict case definition and the strict control definition cohort	-0.0292279	0.0549787	0.605557
genus Lachnospiraceae UCG004	the broad case definition and the broad control definition cohort	0.00468875	0.0345739	0.894817
genus Lachnospiraceae UCG004	the broad case definition and the strict control definition cohort	0.00795281	0.0352307	0.825954
genus Lachnospiraceae UCG004	the strict case definition and the broad control definition cohort	0.0287879	0.0403766	0.492157
genus Lachnospiraceae UCG004	the strict case definition and the strict control definition cohort	0.0306945	0.0413903	0.475393
genus Lachnospiraceae UCG008	the broad case definition and the broad control definition cohort	-0.0122372	0.0406335	0.770135
genus Lachnospiraceae UCG008	the broad case definition and the strict control definition cohort	0.0174508	0.0446218	0.704833
genus Lachnospiraceae UCG008	the strict case definition and the broad control definition cohort	-0.0346745	0.0626248	0.59328
genus Lachnospiraceae UCG008	the strict case definition and the strict control definition cohort	-0.0257918	0.0627504	0.690671
genus Lachnospiraceae UCG010	the broad case definition and the broad control definition cohort	0.0135847	0.0355682	0.712456
genus Lachnospiraceae UCG010	the broad case definition and the strict control definition cohort	-0.00422461	0.0382105	0.914687
genus Lachnospiraceae UCG010	the strict case definition and the broad control definition cohort	-0.0159834	0.0337499	0.64845
genus Lachnospiraceae UCG010	the strict case definition and the strict control definition cohort	-0.0214621	0.035527	0.562507
genus Lactobacillus	the broad case definition and the broad control definition cohort	-0.00524603	0.0265421	0.848249
genus Lactobacillus	the broad case definition and the strict control definition cohort	0.0143849	0.0309136	0.654102
genus Lactobacillus	the strict case definition and the broad control definition cohort	0.0409596	0.0419038	0.356966
genus Lactobacillus	the strict case definition and the strict control definition cohort	0.0145077	0.041642	0.736537
genus Lactococcus	the broad case definition and the broad control definition cohort	-0.0364558	0.0366325	0.352798
genus Lactococcus	the broad case definition and the strict control definition cohort	-0.0573154	0.0414999	0.209727
genus Lactococcus	the strict case definition and the broad control definition cohort	0.0498826	0.0601572	0.43435
genus Lactococcus	the strict case definition and the strict control definition cohort	0.012867	0.0584325	0.831998
genus Marvinbryantia	the broad case definition and the broad control definition cohort	-0.0136187	0.0589586	0.823123
genus Marvinbryantia	the broad case definition and the strict control definition cohort	-0.019252	0.0523763	0.722728
genus Marvinbryantia	the strict case definition and the broad control definition cohort	0.0504212	0.0571248	0.403168
genus Marvinbryantia	the strict case definition and the strict control definition cohort	0.0226677	0.0532443	0.681527
genus Methanobrevibacter	the broad case definition and the broad control definition cohort	0.0246938	0.0409247	0.578791
genus Methanobrevibacter	the broad case definition and the strict control definition cohort	0.0194324	0.0460614	0.694799
genus Methanobrevibacter	the strict case definition and the broad control definition cohort	0.115708	0.0639066	0.144449
genus Methanobrevibacter	the strict case definition and the strict control definition cohort	0.111638	0.0656574	0.164296
genus Odoribacter	the broad case definition and the broad control definition cohort	0.00657196	0.0398859	0.87558
genus Odoribacter	the broad case definition and the strict control definition cohort	0.00970809	0.0502822	0.8545
genus Odoribacter	the strict case definition and the broad control definition cohort	0.0153737	0.0652932	0.823194
genus Odoribacter	the strict case definition and the strict control definition cohort	0.0316824	0.0627437	0.635058
genus Olsenella	the broad case definition and the broad control definition cohort	-0.0298909	0.0276427	0.307672
genus Olsenella	the broad case definition and the strict control definition cohort	0.00324773	0.0383396	0.934347
genus Olsenella	the strict case definition and the broad control definition cohort	-0.0205655	0.0422139	0.63778
genus Olsenella	the strict case definition and the strict control definition cohort	-0.00403792	0.0497845	0.937131
genus Oscillibacter	the broad case definition and the broad control definition cohort	0.0183725	0.0284803	0.531006
genus Oscillibacter	the broad case definition and the strict control definition cohort	-0.00306571	0.0317378	0.924643
genus Oscillibacter	the strict case definition and the broad control definition cohort	0.0359432	0.0498191	0.484438
genus Oscillibacter	the strict case definition and the strict control definition cohort	0.0214539	0.045854	0.648257
genus Oscillospira	the broad case definition and the broad control definition cohort	-0.0334271	0.0618086	0.608111
genus Oscillospira	the broad case definition and the strict control definition cohort	-0.0196575	0.0489535	0.701923
genus Oscillospira	the strict case definition and the broad control definition cohort	-0.0282268	0.0646313	0.677582
genus Oscillospira	the strict case definition and the strict control definition cohort	-0.0312199	0.0666696	0.656113
genus Oxalobacter	the broad case definition and the broad control definition cohort	-0.00276805	0.0414541	0.948221
genus Oxalobacter	the broad case definition and the strict control definition cohort	-3.46103e-05	0.0462057	0.999419
genus Oxalobacter	the strict case definition and the broad control definition cohort	-0.00479935	0.0871594	0.95729
genus Oxalobacter	the strict case definition and the strict control definition cohort	-0.00900101	0.0708017	0.901633
genus Parabacteroides	the broad case definition and the broad control definition cohort	0.0865068	0.0468283	0.138419
genus Parabacteroides	the broad case definition and the strict control definition cohort	0.0904154	0.0546271	0.173239
genus Parabacteroides	the strict case definition and the broad control definition cohort	0.132685	0.0749901	0.151551
genus Parabacteroides	the strict case definition and the strict control definition cohort	0.118278	0.0742643	0.186453
genus Paraprevotella	the broad case definition and the broad control definition cohort	0.0177471	0.0336566	0.608457
genus Paraprevotella	the broad case definition and the strict control definition cohort	0.0326803	0.0348748	0.368838
genus Paraprevotella	the strict case definition and the broad control definition cohort	0.0342296	0.0439088	0.452096
genus Paraprevotella	the strict case definition and the strict control definition cohort	0.0263358	0.0409599	0.53342
genus Parasutterella	the broad case definition and the broad control definition cohort	0.0109979	0.0194099	0.580629
genus Parasutterella	the broad case definition and the strict control definition cohort	0.00302298	0.0245689	0.903956
genus Parasutterella	the strict case definition and the broad control definition cohort	0.0222066	0.0288403	0.455073
genus Parasutterella	the strict case definition and the strict control definition cohort	0.00494703	0.0314209	0.877314
genus Peptococcus	the broad case definition and the broad control definition cohort	-0.0413446	0.0332971	0.242685
genus Peptococcus	the broad case definition and the strict control definition cohort	-0.0923158	0.0438135	0.0613494
genus Peptococcus	the strict case definition and the broad control definition cohort	-0.0451935	0.0514381	0.400236
genus Peptococcus	the strict case definition and the strict control definition cohort	-0.0884788	0.0533296	0.128086
genus Phascolarctobacterium	the broad case definition and the broad control definition cohort	0.012303	0.0431265	0.783687
genus Phascolarctobacterium	the broad case definition and the strict control definition cohort	0.0107753	0.0485564	0.830716
genus Phascolarctobacterium	the strict case definition and the broad control definition cohort	-0.0852196	0.0996647	0.420815
genus Phascolarctobacterium	the strict case definition and the strict control definition cohort	-0.0706161	0.0969869	0.490186
genus Prevotella7	the broad case definition and the broad control definition cohort	0.00142984	0.0466287	0.976207
genus Prevotella7	the broad case definition and the strict control definition cohort	-0.0255692	0.0522605	0.636357
genus Prevotella7	the strict case definition and the broad control definition cohort	-0.0213383	0.0746462	0.781456
genus Prevotella7	the strict case definition and the strict control definition cohort	-0.0338738	0.0737882	0.657071
genus Prevotella9	the broad case definition and the broad control definition cohort	0.00554265	0.0234614	0.816923
genus Prevotella9	the broad case definition and the strict control definition cohort	0.00218308	0.0270976	0.937117
genus Prevotella9	the strict case definition and the broad control definition cohort	0.0150542	0.0390957	0.706418
genus Prevotella9	the strict case definition and the strict control definition cohort	0.0167001	0.0399854	0.683015
genus Rikenellaceae RC9 gut group	the broad case definition and the broad control definition cohort	0.085796	0.061897	0.19909
genus Rikenellaceae RC9 gut group	the broad case definition and the strict control definition cohort	0.0979103	0.0740411	0.21866
genus Rikenellaceae RC9 gut group	the strict case definition and the broad control definition cohort	0.0923979	0.0768175	0.259731
genus Rikenellaceae RC9 gut group	the strict case definition and the strict control definition cohort	0.0340005	0.073088	0.652839
genus Romboutsia	the broad case definition and the broad control definition cohort	-0.0150312	0.0206872	0.482651
genus Romboutsia	the broad case definition and the strict control definition cohort	-0.0325259	0.0232771	0.189858
genus Romboutsia	the strict case definition and the broad control definition cohort	-0.0153848	0.0314006	0.633792
genus Romboutsia	the strict case definition and the strict control definition cohort	-0.0207338	0.0327115	0.539142
genus Roseburia	the broad case definition and the broad control definition cohort	-0.0311722	0.0252037	0.241913
genus Roseburia	the broad case definition and the strict control definition cohort	-0.0272084	0.0263655	0.324242
genus Roseburia	the strict case definition and the broad control definition cohort	0.0245638	0.0422641	0.572823
genus Roseburia	the strict case definition and the strict control definition cohort	0.0249918	0.0391949	0.536761
genus Ruminiclostridium5	the broad case definition and the broad control definition cohort	0.0372985	0.0320266	0.274117
genus Ruminiclostridium5	the broad case definition and the strict control definition cohort	0.00609542	0.0359783	0.869213
genus Ruminiclostridium5	the strict case definition and the broad control definition cohort	-0.0289566	0.0471467	0.554302
genus Ruminiclostridium5	the strict case definition and the strict control definition cohort	-0.0488074	0.0493294	0.348311
genus Ruminiclostridium6	the broad case definition and the broad control definition cohort	0.010444	0.0193812	0.598439
genus Ruminiclostridium6	the broad case definition and the strict control definition cohort	-0.00685229	0.0212402	0.751759
genus Ruminiclostridium6	the strict case definition and the broad control definition cohort	0.00419808	0.0301501	0.891244
genus Ruminiclostridium6	the strict case definition and the strict control definition cohort	0.0201488	0.0295444	0.506376
genus Ruminiclostridium9	the broad case definition and the broad control definition cohort	-0.00282198	0.0407049	0.946668
genus Ruminiclostridium9	the broad case definition and the strict control definition cohort	-0.033822	0.0423455	0.4507
genus Ruminiclostridium9	the strict case definition and the broad control definition cohort	-0.0338672	0.0692032	0.639529
genus Ruminiclostridium9	the strict case definition and the strict control definition cohort	-0.0547254	0.0578968	0.376021
genus Ruminococcaceae NK4A214 group	the broad case definition and the broad control definition cohort	-0.0175094	0.0261345	0.516692
genus Ruminococcaceae NK4A214 group	the broad case definition and the strict control definition cohort	-0.00262942	0.0292717	0.930039
genus Ruminococcaceae NK4A214 group	the strict case definition and the broad control definition cohort	-0.0104897	0.0389124	0.792479
genus Ruminococcaceae NK4A214 group	the strict case definition and the strict control definition cohort	-0.00423219	0.0404817	0.918618
genus Ruminococcaceae UCG002	the broad case definition and the broad control definition cohort	-0.0175239	0.0208964	0.411601
genus Ruminococcaceae UCG002	the broad case definition and the strict control definition cohort	-0.0224572	0.0199212	0.272959
genus Ruminococcaceae UCG002	the strict case definition and the broad control definition cohort	-0.0347293	0.0298349	0.258104
genus Ruminococcaceae UCG002	the strict case definition and the strict control definition cohort	-0.035895	0.0293915	0.236186
genus Ruminococcaceae UCG003	the broad case definition and the broad control definition cohort	-0.0316047	0.0232109	0.203201
genus Ruminococcaceae UCG003	the broad case definition and the strict control definition cohort	-0.0089133	0.0328724	0.791792
genus Ruminococcaceae UCG003	the strict case definition and the broad control definition cohort	-0.0221962	0.04661	0.644157
genus Ruminococcaceae UCG003	the strict case definition and the strict control definition cohort	0.00465028	0.0425999	0.915234
genus Ruminococcaceae UCG004	the broad case definition and the broad control definition cohort	-0.04181	0.0447792	0.377783
genus Ruminococcaceae UCG004	the broad case definition and the strict control definition cohort	-0.0748758	0.0503953	0.175645
genus Ruminococcaceae UCG004	the strict case definition and the broad control definition cohort	0.0113688	0.0786863	0.888693
genus Ruminococcaceae UCG004	the strict case definition and the strict control definition cohort	1.91682e-05	0.0700527	0.999788
genus Ruminococcaceae UCG005	the broad case definition and the broad control definition cohort	-0.0217188	0.0236632	0.376787
genus Ruminococcaceae UCG005	the broad case definition and the strict control definition cohort	-0.0249243	0.0282696	0.395276
genus Ruminococcaceae UCG005	the strict case definition and the broad control definition cohort	0.00618358	0.0331282	0.855049
genus Ruminococcaceae UCG005	the strict case definition and the strict control definition cohort	-0.0232283	0.0395618	0.567993
genus Ruminococcaceae UCG009	the broad case definition and the broad control definition cohort	0.0721762	0.0365853	0.076784
genus Ruminococcaceae UCG009	the broad case definition and the strict control definition cohort	0.056012	0.0475285	0.265882
genus Ruminococcaceae UCG009	the strict case definition and the broad control definition cohort	0.17064	0.0477369	0.00505687
genus Ruminococcaceae UCG009	the strict case definition and the strict control definition cohort	0.101807	0.0496867	0.067624
genus Ruminococcaceae UCG010	the broad case definition and the broad control definition cohort	-0.0136068	0.030532	0.678903
genus Ruminococcaceae UCG010	the broad case definition and the strict control definition cohort	-0.018113	0.0311783	0.592435
genus Ruminococcaceae UCG010	the strict case definition and the broad control definition cohort	-0.0503558	0.0572958	0.429097
genus Ruminococcaceae UCG010	the strict case definition and the strict control definition cohort	-0.0453973	0.0447877	0.368098
genus Ruminococcaceae UCG011	the broad case definition and the broad control definition cohort	0.0224294	0.0453824	0.638715
genus Ruminococcaceae UCG011	the broad case definition and the strict control definition cohort	-0.00214099	0.0478801	0.965785
genus Ruminococcaceae UCG011	the strict case definition and the broad control definition cohort	-0.0059873	0.0638094	0.928298
genus Ruminococcaceae UCG011	the strict case definition and the strict control definition cohort	-0.0371716	0.0676046	0.60228
genus Ruminococcaceae UCG013	the broad case definition and the broad control definition cohort	-0.0186728	0.0224609	0.425184
genus Ruminococcaceae UCG013	the broad case definition and the strict control definition cohort	-0.0216351	0.027232	0.445365
genus Ruminococcaceae UCG013	the strict case definition and the broad control definition cohort	0.00402219	0.0330186	0.905458
genus Ruminococcaceae UCG013	the strict case definition and the strict control definition cohort	-0.0119475	0.0339874	0.732486
genus Ruminococcaceae UCG014	the broad case definition and the broad control definition cohort	-0.0144758	0.0268918	0.603427
genus Ruminococcaceae UCG014	the broad case definition and the strict control definition cohort	-0.019246	0.0291486	0.525616
genus Ruminococcaceae UCG014	the strict case definition and the broad control definition cohort	-0.0136821	0.0336775	0.694036
genus Ruminococcaceae UCG014	the strict case definition and the strict control definition cohort	-0.0196072	0.0337377	0.575392
genus Ruminococcus1	the broad case definition and the broad control definition cohort	-0.00824171	0.0240118	0.740267
genus Ruminococcus1	the broad case definition and the strict control definition cohort	-0.012214	0.0273665	0.667205
genus Ruminococcus1	the strict case definition and the broad control definition cohort	0.0425386	0.0407046	0.326544
genus Ruminococcus1	the strict case definition and the strict control definition cohort	0.0221315	0.0407734	0.602062
genus Ruminococcus2	the broad case definition and the broad control definition cohort	-0.01482	0.0214413	0.501603
genus Ruminococcus2	the broad case definition and the strict control definition cohort	-0.0235233	0.0218149	0.300494
genus Ruminococcus2	the strict case definition and the broad control definition cohort	-0.00131816	0.0276831	0.962746
genus Ruminococcus2	the strict case definition and the strict control definition cohort	0.0109468	0.0294173	0.715799
genus Ruminococcus gauvreauii group	the broad case definition and the broad control definition cohort	0.0228622	0.0313997	0.483251
genus Ruminococcus gauvreauii group	the broad case definition and the strict control definition cohort	0.0119069	0.0353218	0.743012
genus Ruminococcus gauvreauii group	the strict case definition and the broad control definition cohort	-0.00439237	0.0479873	0.928877
genus Ruminococcus gauvreauii group	the strict case definition and the strict control definition cohort	-0.014613	0.0498424	0.775376
genus Ruminococcus gnavus group	the broad case definition and the broad control definition cohort	-0.0260166	0.0330056	0.448834
genus Ruminococcus gnavus group	the broad case definition and the strict control definition cohort	-0.0264724	0.0370829	0.491633
genus Ruminococcus gnavus group	the strict case definition and the broad control definition cohort	-0.0291893	0.0509292	0.579212
genus Ruminococcus gnavus group	the strict case definition and the strict control definition cohort	-0.0214233	0.052457	0.69159
genus Ruminococcus torques group	the broad case definition and the broad control definition cohort	0.0174137	0.0271829	0.542169
genus Ruminococcus torques group	the broad case definition and the strict control definition cohort	0.0246055	0.0306585	0.448612
genus Ruminococcus torques group	the strict case definition and the broad control definition cohort	0.0352156	0.0323703	0.312672
genus Ruminococcus torques group	the strict case definition and the strict control definition cohort	0.029446	0.0346098	0.423025
genus Sellimonas	the broad case definition and the broad control definition cohort	0.0235083	0.0469989	0.63228
genus Sellimonas	the broad case definition and the strict control definition cohort	0.0281669	0.0538356	0.616982
genus Sellimonas	the strict case definition and the broad control definition cohort	0.000878416	0.0735684	0.990807
genus Sellimonas	the strict case definition and the strict control definition cohort	0.0299478	0.0755387	0.703577
genus Senegalimassilia	the broad case definition and the broad control definition cohort	0.0277247	0.0370239	0.508323
genus Senegalimassilia	the broad case definition and the strict control definition cohort	0.0289801	0.0421469	0.541098
genus Senegalimassilia	the strict case definition and the broad control definition cohort	0.0669978	0.0652778	0.38025
genus Senegalimassilia	the strict case definition and the strict control definition cohort	0.0456377	0.0750226	0.58594
genus Slackia	the broad case definition and the broad control definition cohort	-0.137046	0.0558893	0.0702868
genus Slackia	the broad case definition and the strict control definition cohort	-0.160567	0.0634849	0.0647187
genus Slackia	the strict case definition and the broad control definition cohort	-0.171941	0.0861987	0.116821
genus Slackia	the strict case definition and the strict control definition cohort	-0.162026	0.0910456	0.149752
genus Streptococcus	the broad case definition and the broad control definition cohort	0.0130701	0.0273148	0.640241
genus Streptococcus	the broad case definition and the strict control definition cohort	-0.0032365	0.0305379	0.917214
genus Streptococcus	the strict case definition and the broad control definition cohort	0.0694633	0.0407784	0.112258
genus Streptococcus	the strict case definition and the strict control definition cohort	0.0471047	0.0420261	0.282633
genus Subdoligranulum	the broad case definition and the broad control definition cohort	0.0225754	0.0209827	0.309964
genus Subdoligranulum	the broad case definition and the strict control definition cohort	0.00926565	0.0237802	0.705864
genus Subdoligranulum	the strict case definition and the broad control definition cohort	0.01261	0.0301055	0.685139
genus Subdoligranulum	the strict case definition and the strict control definition cohort	-0.00859841	0.0322329	0.795666
genus Sutterella	the broad case definition and the broad control definition cohort	0.0287617	0.0370458	0.455496
genus Sutterella	the broad case definition and the strict control definition cohort	0.0258574	0.0390578	0.522914
genus Sutterella	the strict case definition and the broad control definition cohort	0.0392156	0.046946	0.423038
genus Sutterella	the strict case definition and the strict control definition cohort	0.0418443	0.0469437	0.393672
genus Terrisporobacter	the broad case definition and the broad control definition cohort	0.0227354	0.0302921	0.507433
genus Terrisporobacter	the broad case definition and the strict control definition cohort	0.00353914	0.0338914	0.923421
genus Terrisporobacter	the strict case definition and the broad control definition cohort	0.0588364	0.045616	0.287547
genus Terrisporobacter	the strict case definition and the strict control definition cohort	0.0253496	0.0469786	0.626952
genus Turicibacter	the broad case definition and the broad control definition cohort	-0.0324304	0.0389614	0.429345
genus Turicibacter	the broad case definition and the strict control definition cohort	0.000583097	0.043778	0.989699
genus Turicibacter	the strict case definition and the broad control definition cohort	0.0471551	0.059465	0.450659
genus Turicibacter	the strict case definition and the strict control definition cohort	0.0481349	0.06106	0.453233
genus Tyzzerella3	the broad case definition and the broad control definition cohort	0.0100666	0.0470771	0.834589
genus Tyzzerella3	the broad case definition and the strict control definition cohort	-0.0245501	0.0525926	0.649754
genus Tyzzerella3	the strict case definition and the broad control definition cohort	0.0272748	0.0722976	0.713159
genus Tyzzerella3	the strict case definition and the strict control definition cohort	-0.00731123	0.0736408	0.9227
genus Veillonella	the broad case definition and the broad control definition cohort	0.0359688	0.0738722	0.646918
genus Veillonella	the broad case definition and the strict control definition cohort	0.0929625	0.0949819	0.372658
genus Veillonella	the strict case definition and the broad control definition cohort	0.0868734	0.155086	0.599535
genus Veillonella	the strict case definition and the strict control definition cohort	0.0620998	0.160491	0.714724
genus Victivallis	the broad case definition and the broad control definition cohort	0.0577378	0.0550874	0.325216
genus Victivallis	the broad case definition and the strict control definition cohort	0.0608838	0.061729	0.352869
genus Victivallis	the strict case definition and the broad control definition cohort	0.0634691	0.083375	0.468352
genus Victivallis	the strict case definition and the strict control definition cohort	0.0253625	0.0863959	0.776565
se: standard error, pval: p-value.

## Sheet: Supplementary Table 5
Supplementary Table 5. MR-PRESSO test on detecting directional pleiotropy of Mendelian randomization.
exposure	outcome (Long COVID)	Global Test	Pvalue
genus Parasutterella	the broad case definition and the broad control definition cohort	16.679	0.421667
genus Parasutterella	the broad case definition and the strict control definition cohort	20.643	0.224667
genus Parasutterella	the strict case definition and the broad control definition cohort	16.0385	0.467333
genus Parasutterella	the strict case definition and the strict control definition cohort	16.9586	0.400333
genus Oscillospira	the broad case definition and the broad control definition cohort	16.4011	0.115667
genus Oscillospira	the broad case definition and the strict control definition cohort	7.91667	0.607
genus Oscillospira	the strict case definition and the broad control definition cohort	3.86492	0.896333
genus Oscillospira	the strict case definition and the strict control definition cohort	2.61895	0.971
genus Eisenbergiella	the broad case definition and the broad control definition cohort	14.4835	0.312333
genus Eisenbergiella	the broad case definition and the strict control definition cohort	15.734	0.238
genus Eisenbergiella	the strict case definition and the broad control definition cohort	12.9777	0.424667
genus Eisenbergiella	the strict case definition and the strict control definition cohort	14.6055	0.314

## Sheet: Supplementary Table 6
Supplementary Table 6. Heterogeneity test of Mendelian randomization.
exposure	outcome (Long COVID)	method	Q	Q_df	Q_pval
genus Actinomyces	the broad case definition and the broad control definition cohort	MR Egger	6.04239	5	0.302116
genus Actinomyces	the broad case definition and the broad control definition cohort	Inverse variance weighted	8.34588	6	0.213842
genus Actinomyces	the broad case definition and the strict control definition cohort	MR Egger	7.13812	5	0.210569
genus Actinomyces	the broad case definition and the strict control definition cohort	Inverse variance weighted	9.34407	6	0.155132
genus Actinomyces	the strict case definition and the broad control definition cohort	MR Egger	5.79071	5	0.327119
genus Actinomyces	the strict case definition and the broad control definition cohort	Inverse variance weighted	6.41866	6	0.37796
genus Actinomyces	the strict case definition and the strict control definition cohort	MR Egger	4.64554	5	0.460649
genus Actinomyces	the strict case definition and the strict control definition cohort	Inverse variance weighted	5.83029	6	0.442468
genus Adlercreutzia	the broad case definition and the broad control definition cohort	MR Egger	2.56821	6	0.860757
genus Adlercreutzia	the broad case definition and the broad control definition cohort	Inverse variance weighted	2.71898	7	0.909726
genus Adlercreutzia	the broad case definition and the strict control definition cohort	MR Egger	1.77605	6	0.9391
genus Adlercreutzia	the broad case definition and the strict control definition cohort	Inverse variance weighted	1.97367	7	0.961283
genus Adlercreutzia	the strict case definition and the broad control definition cohort	MR Egger	5.80514	6	0.445368
genus Adlercreutzia	the strict case definition and the broad control definition cohort	Inverse variance weighted	6.03253	7	0.535957
genus Adlercreutzia	the strict case definition and the strict control definition cohort	MR Egger	4.4209	6	0.619913
genus Adlercreutzia	the strict case definition and the strict control definition cohort	Inverse variance weighted	4.47687	7	0.7235
genus Akkermansia	the broad case definition and the broad control definition cohort	MR Egger	9.44876	9	0.396922
genus Akkermansia	the broad case definition and the broad control definition cohort	Inverse variance weighted	14.4837	10	0.15205
genus Akkermansia	the broad case definition and the strict control definition cohort	MR Egger	3.37573	9	0.947521
genus Akkermansia	the broad case definition and the strict control definition cohort	Inverse variance weighted	5.60595	10	0.847213
genus Akkermansia	the strict case definition and the broad control definition cohort	MR Egger	5.69814	9	0.769709
genus Akkermansia	the strict case definition and the broad control definition cohort	Inverse variance weighted	7.14494	10	0.711694
genus Akkermansia	the strict case definition and the strict control definition cohort	MR Egger	4.41301	9	0.882191
genus Akkermansia	the strict case definition and the strict control definition cohort	Inverse variance weighted	4.61441	10	0.915405
genus Alistipes	the broad case definition and the broad control definition cohort	MR Egger	14.5348	12	0.267868
genus Alistipes	the broad case definition and the broad control definition cohort	Inverse variance weighted	14.8347	13	0.317786
genus Alistipes	the broad case definition and the strict control definition cohort	MR Egger	13.378	12	0.342177
genus Alistipes	the broad case definition and the strict control definition cohort	Inverse variance weighted	13.4734	13	0.411945
genus Alistipes	the strict case definition and the broad control definition cohort	MR Egger	11.5435	12	0.483002
genus Alistipes	the strict case definition and the broad control definition cohort	Inverse variance weighted	11.6423	13	0.557172
genus Alistipes	the strict case definition and the strict control definition cohort	MR Egger	13.691	12	0.320876
genus Alistipes	the strict case definition and the strict control definition cohort	Inverse variance weighted	13.7493	13	0.39173
genus Allisonella	the broad case definition and the broad control definition cohort	MR Egger	1.28325	6	0.972574
genus Allisonella	the broad case definition and the broad control definition cohort	Inverse variance weighted	1.34673	7	0.987147
genus Allisonella	the broad case definition and the strict control definition cohort	MR Egger	1.8749	6	0.930837
genus Allisonella	the broad case definition and the strict control definition cohort	Inverse variance weighted	1.87717	7	0.966325
genus Allisonella	the strict case definition and the broad control definition cohort	MR Egger	2.24386	6	0.89596
genus Allisonella	the strict case definition and the broad control definition cohort	Inverse variance weighted	2.86178	7	0.897488
genus Allisonella	the strict case definition and the strict control definition cohort	MR Egger	3.2899	6	0.77168
genus Allisonella	the strict case definition and the strict control definition cohort	Inverse variance weighted	3.4592	7	0.839528
genus Alloprevotella	the broad case definition and the broad control definition cohort	MR Egger	3.58982	4	0.464353
genus Alloprevotella	the broad case definition and the broad control definition cohort	Inverse variance weighted	3.8397	5	0.572719
genus Alloprevotella	the broad case definition and the strict control definition cohort	MR Egger	1.40179	4	0.843883
genus Alloprevotella	the broad case definition and the strict control definition cohort	Inverse variance weighted	1.52091	5	0.910645
genus Alloprevotella	the strict case definition and the broad control definition cohort	MR Egger	1.99117	4	0.737382
genus Alloprevotella	the strict case definition and the broad control definition cohort	Inverse variance weighted	1.99719	5	0.849533
genus Alloprevotella	the strict case definition and the strict control definition cohort	MR Egger	3.11483	4	0.538796
genus Alloprevotella	the strict case definition and the strict control definition cohort	Inverse variance weighted	3.17858	5	0.672476
genus Anaerofilum	the broad case definition and the broad control definition cohort	MR Egger	4.4996	9	0.87557
genus Anaerofilum	the broad case definition and the broad control definition cohort	Inverse variance weighted	4.75345	10	0.907027
genus Anaerofilum	the broad case definition and the strict control definition cohort	MR Egger	5.23792	9	0.813095
genus Anaerofilum	the broad case definition and the strict control definition cohort	Inverse variance weighted	5.82178	10	0.830008
genus Anaerofilum	the strict case definition and the broad control definition cohort	MR Egger	4.28873	9	0.891403
genus Anaerofilum	the strict case definition and the broad control definition cohort	Inverse variance weighted	4.30581	10	0.932499
genus Anaerofilum	the strict case definition and the strict control definition cohort	MR Egger	7.3564	9	0.600066
genus Anaerofilum	the strict case definition and the strict control definition cohort	Inverse variance weighted	7.39858	10	0.687357
genus Anaerostipes	the broad case definition and the broad control definition cohort	MR Egger	10.4519	11	0.490252
genus Anaerostipes	the broad case definition and the broad control definition cohort	Inverse variance weighted	11.3218	12	0.501559
genus Anaerostipes	the broad case definition and the strict control definition cohort	MR Egger	18.1073	11	0.0791242
genus Anaerostipes	the broad case definition and the strict control definition cohort	Inverse variance weighted	18.1247	12	0.111958
genus Anaerostipes	the strict case definition and the broad control definition cohort	MR Egger	14.0298	11	0.231347
genus Anaerostipes	the strict case definition and the broad control definition cohort	Inverse variance weighted	18.2775	12	0.107522
genus Anaerostipes	the strict case definition and the strict control definition cohort	MR Egger	13.7166	11	0.249074
genus Anaerostipes	the strict case definition and the strict control definition cohort	Inverse variance weighted	15.5972	12	0.21039
genus Anaerotruncus	the broad case definition and the broad control definition cohort	MR Egger	10.6743	11	0.470941
genus Anaerotruncus	the broad case definition and the broad control definition cohort	Inverse variance weighted	13.5764	12	0.328569
genus Anaerotruncus	the broad case definition and the strict control definition cohort	MR Egger	12.5186	11	0.32595
genus Anaerotruncus	the broad case definition and the strict control definition cohort	Inverse variance weighted	12.8428	12	0.380571
genus Anaerotruncus	the strict case definition and the broad control definition cohort	MR Egger	11.4337	11	0.407674
genus Anaerotruncus	the strict case definition and the broad control definition cohort	Inverse variance weighted	12.5984	12	0.398892
genus Anaerotruncus	the strict case definition and the strict control definition cohort	MR Egger	13.026	11	0.291629
genus Anaerotruncus	the strict case definition and the strict control definition cohort	Inverse variance weighted	13.026	12	0.367153
genus Bacteroides	the broad case definition and the broad control definition cohort	MR Egger	3.96864	7	0.783383
genus Bacteroides	the broad case definition and the broad control definition cohort	Inverse variance weighted	9.29614	8	0.317933
genus Bacteroides	the broad case definition and the strict control definition cohort	MR Egger	7.42399	7	0.386107
genus Bacteroides	the broad case definition and the strict control definition cohort	Inverse variance weighted	9.45473	8	0.305398
genus Bacteroides	the strict case definition and the broad control definition cohort	MR Egger	6.62995	7	0.468398
genus Bacteroides	the strict case definition and the broad control definition cohort	Inverse variance weighted	6.99009	8	0.537702
genus Bacteroides	the strict case definition and the strict control definition cohort	MR Egger	7.30234	7	0.398094
genus Bacteroides	the strict case definition and the strict control definition cohort	Inverse variance weighted	7.66719	8	0.466636
genus Barnesiella	the broad case definition and the broad control definition cohort	MR Egger	10.2017	12	0.598269
genus Barnesiella	the broad case definition and the broad control definition cohort	Inverse variance weighted	11.8331	13	0.541371
genus Barnesiella	the broad case definition and the strict control definition cohort	MR Egger	8.28099	12	0.762805
genus Barnesiella	the broad case definition and the strict control definition cohort	Inverse variance weighted	9.84854	13	0.70627
genus Barnesiella	the strict case definition and the broad control definition cohort	MR Egger	6.36428	12	0.896618
genus Barnesiella	the strict case definition and the broad control definition cohort	Inverse variance weighted	13.5139	13	0.408946
genus Barnesiella	the strict case definition and the strict control definition cohort	MR Egger	4.22575	12	0.97901
genus Barnesiella	the strict case definition and the strict control definition cohort	Inverse variance weighted	11.6323	13	0.558004
genus Bifidobacterium	the broad case definition and the broad control definition cohort	MR Egger	6.16053	11	0.862441
genus Bifidobacterium	the broad case definition and the broad control definition cohort	Inverse variance weighted	7.96879	12	0.787564
genus Bifidobacterium	the broad case definition and the strict control definition cohort	MR Egger	5.77431	11	0.887991
genus Bifidobacterium	the broad case definition and the strict control definition cohort	Inverse variance weighted	7.04059	12	0.854919
genus Bifidobacterium	the strict case definition and the broad control definition cohort	MR Egger	5.58768	11	0.899412
genus Bifidobacterium	the strict case definition and the broad control definition cohort	Inverse variance weighted	6.17157	12	0.907187
genus Bifidobacterium	the strict case definition and the strict control definition cohort	MR Egger	5.04541	11	0.928947
genus Bifidobacterium	the strict case definition and the strict control definition cohort	Inverse variance weighted	6.03272	12	0.914424
genus Bilophila	the broad case definition and the broad control definition cohort	MR Egger	16.7434	11	0.115697
genus Bilophila	the broad case definition and the broad control definition cohort	Inverse variance weighted	16.8536	12	0.155189
genus Bilophila	the broad case definition and the strict control definition cohort	MR Egger	13.945	11	0.236054
genus Bilophila	the broad case definition and the strict control definition cohort	Inverse variance weighted	13.9626	12	0.303104
genus Bilophila	the strict case definition and the broad control definition cohort	MR Egger	14.5349	11	0.204796
genus Bilophila	the strict case definition and the broad control definition cohort	Inverse variance weighted	14.5858	12	0.264876
genus Bilophila	the strict case definition and the strict control definition cohort	MR Egger	10.2699	11	0.506284
genus Bilophila	the strict case definition and the strict control definition cohort	Inverse variance weighted	10.3153	12	0.588324
genus Blautia	the broad case definition and the broad control definition cohort	Inverse variance weighted	1.7618	1	0.1844
genus Blautia	the broad case definition and the strict control definition cohort	Inverse variance weighted	1.93136	1	0.16461
genus Blautia	the strict case definition and the broad control definition cohort	Inverse variance weighted	1.43207	1	0.231427
genus Blautia	the strict case definition and the strict control definition cohort	Inverse variance weighted	1.87368	1	0.171054
genus Butyricicoccus	the broad case definition and the broad control definition cohort	MR Egger	3.43204	6	0.752988
genus Butyricicoccus	the broad case definition and the broad control definition cohort	Inverse variance weighted	4.74167	7	0.691454
genus Butyricicoccus	the broad case definition and the strict control definition cohort	MR Egger	3.32107	6	0.767603
genus Butyricicoccus	the broad case definition and the strict control definition cohort	Inverse variance weighted	4.91049	7	0.670886
genus Butyricicoccus	the strict case definition and the broad control definition cohort	MR Egger	7.30905	6	0.293209
genus Butyricicoccus	the strict case definition and the broad control definition cohort	Inverse variance weighted	7.68377	7	0.361303
genus Butyricicoccus	the strict case definition and the strict control definition cohort	MR Egger	6.35745	6	0.384362
genus Butyricicoccus	the strict case definition and the strict control definition cohort	Inverse variance weighted	6.52121	7	0.48037
genus Butyricimonas	the broad case definition and the broad control definition cohort	MR Egger	8.77613	11	0.642548
genus Butyricimonas	the broad case definition and the broad control definition cohort	Inverse variance weighted	8.77646	12	0.721896
genus Butyricimonas	the broad case definition and the strict control definition cohort	MR Egger	7.55086	11	0.752882
genus Butyricimonas	the broad case definition and the strict control definition cohort	Inverse variance weighted	7.57226	12	0.817601
genus Butyricimonas	the strict case definition and the broad control definition cohort	MR Egger	11.4865	11	0.40345
genus Butyricimonas	the strict case definition and the broad control definition cohort	Inverse variance weighted	12.8755	12	0.378157
genus Butyricimonas	the strict case definition and the strict control definition cohort	MR Egger	12.4267	11	0.332441
genus Butyricimonas	the strict case definition and the strict control definition cohort	Inverse variance weighted	12.5907	12	0.399475
genus Butyrivibrio	the broad case definition and the broad control definition cohort	MR Egger	16.4876	13	0.223801
genus Butyrivibrio	the broad case definition and the broad control definition cohort	Inverse variance weighted	16.6004	14	0.278098
genus Butyrivibrio	the broad case definition and the strict control definition cohort	MR Egger	19.2755	13	0.114807
genus Butyrivibrio	the broad case definition and the strict control definition cohort	Inverse variance weighted	20.1556	14	0.125313
genus Butyrivibrio	the strict case definition and the broad control definition cohort	MR Egger	31.5184	13	0.00282991
genus Butyrivibrio	the strict case definition and the broad control definition cohort	Inverse variance weighted	31.8156	14	0.0042549
genus Butyrivibrio	the strict case definition and the strict control definition cohort	MR Egger	29.467	13	0.00561664
genus Butyrivibrio	the strict case definition and the strict control definition cohort	Inverse variance weighted	30.1055	14	0.00738052
genus Candidatus Soleaferrea	the broad case definition and the broad control definition cohort	MR Egger	3.36096	9	0.948251
genus Candidatus Soleaferrea	the broad case definition and the broad control definition cohort	Inverse variance weighted	3.42743	10	0.969505
genus Candidatus Soleaferrea	the broad case definition and the strict control definition cohort	MR Egger	3.61544	9	0.934855
genus Candidatus Soleaferrea	the broad case definition and the strict control definition cohort	Inverse variance weighted	3.69608	10	0.960018
genus Candidatus Soleaferrea	the strict case definition and the broad control definition cohort	MR Egger	7.18458	9	0.617908
genus Candidatus Soleaferrea	the strict case definition and the broad control definition cohort	Inverse variance weighted	7.51186	10	0.676398
genus Candidatus Soleaferrea	the strict case definition and the strict control definition cohort	MR Egger	5.39468	9	0.798636
genus Candidatus Soleaferrea	the strict case definition and the strict control definition cohort	Inverse variance weighted	5.54001	10	0.852317
genus Catenibacterium	the broad case definition and the broad control definition cohort	MR Egger	0.840348	3	0.839794
genus Catenibacterium	the broad case definition and the broad control definition cohort	Inverse variance weighted	2.62844	4	0.621794
genus Catenibacterium	the broad case definition and the strict control definition cohort	MR Egger	1.70532	3	0.635753
genus Catenibacterium	the broad case definition and the strict control definition cohort	Inverse variance weighted	2.7774	4	0.59574
genus Catenibacterium	the strict case definition and the broad control definition cohort	MR Egger	0.756571	3	0.859824
genus Catenibacterium	the strict case definition and the broad control definition cohort	Inverse variance weighted	0.954524	4	0.916611
genus Catenibacterium	the strict case definition and the strict control definition cohort	MR Egger	3.91403	3	0.270899
genus Catenibacterium	the strict case definition and the strict control definition cohort	Inverse variance weighted	4.00084	4	0.405892
genus Christensenellaceae R 7group	the broad case definition and the broad control definition cohort	MR Egger	6.62809	8	0.577237
genus Christensenellaceae R 7group	the broad case definition and the broad control definition cohort	Inverse variance weighted	6.82209	9	0.655637
genus Christensenellaceae R 7group	the broad case definition and the strict control definition cohort	MR Egger	3.59873	8	0.891394
genus Christensenellaceae R 7group	the broad case definition and the strict control definition cohort	Inverse variance weighted	3.90458	9	0.91758
genus Christensenellaceae R 7group	the strict case definition and the broad control definition cohort	MR Egger	3.05145	8	0.931087
genus Christensenellaceae R 7group	the strict case definition and the broad control definition cohort	Inverse variance weighted	3.37925	9	0.947346
genus Christensenellaceae R 7group	the strict case definition and the strict control definition cohort	MR Egger	3.58194	8	0.892738
genus Christensenellaceae R 7group	the strict case definition and the strict control definition cohort	Inverse variance weighted	3.58196	9	0.936715
genus Clostridium innocuum group	the broad case definition and the broad control definition cohort	MR Egger	7.80005	7	0.350556
genus Clostridium innocuum group	the broad case definition and the broad control definition cohort	Inverse variance weighted	11.0656	8	0.198012
genus Clostridium innocuum group	the broad case definition and the strict control definition cohort	MR Egger	8.65629	7	0.278284
genus Clostridium innocuum group	the broad case definition and the strict control definition cohort	Inverse variance weighted	10.8088	8	0.21277
genus Clostridium innocuum group	the strict case definition and the broad control definition cohort	MR Egger	8.77055	7	0.269552
genus Clostridium innocuum group	the strict case definition and the broad control definition cohort	Inverse variance weighted	10.1976	8	0.251431
genus Clostridium innocuum group	the strict case definition and the strict control definition cohort	MR Egger	5.40991	7	0.610072
genus Clostridium innocuum group	the strict case definition and the strict control definition cohort	Inverse variance weighted	7.83069	8	0.450181
genus Clostridium sensustricto1	the broad case definition and the broad control definition cohort	MR Egger	7.19898	5	0.206258
genus Clostridium sensustricto1	the broad case definition and the broad control definition cohort	Inverse variance weighted	7.27942	6	0.295778
genus Clostridium sensustricto1	the broad case definition and the strict control definition cohort	MR Egger	5.76322	5	0.329945
genus Clostridium sensustricto1	the broad case definition and the strict control definition cohort	Inverse variance weighted	6.16522	6	0.404939
genus Clostridium sensustricto1	the strict case definition and the broad control definition cohort	MR Egger	8.58205	5	0.126942
genus Clostridium sensustricto1	the strict case definition and the broad control definition cohort	Inverse variance weighted	8.68286	6	0.192215
genus Clostridium sensustricto1	the strict case definition and the strict control definition cohort	MR Egger	3.60343	5	0.607798
genus Clostridium sensustricto1	the strict case definition and the strict control definition cohort	Inverse variance weighted	3.60344	6	0.73016
genus Collinsella	the broad case definition and the broad control definition cohort	MR Egger	8.94891	7	0.256345
genus Collinsella	the broad case definition and the broad control definition cohort	Inverse variance weighted	9.05109	8	0.338004
genus Collinsella	the broad case definition and the strict control definition cohort	MR Egger	7.18424	7	0.409953
genus Collinsella	the broad case definition and the strict control definition cohort	Inverse variance weighted	7.33318	8	0.501149
genus Collinsella	the strict case definition and the broad control definition cohort	MR Egger	5.22522	7	0.6325
genus Collinsella	the strict case definition and the broad control definition cohort	Inverse variance weighted	5.28117	8	0.727145
genus Collinsella	the strict case definition and the strict control definition cohort	MR Egger	3.76537	7	0.806371
genus Collinsella	the strict case definition and the strict control definition cohort	Inverse variance weighted	3.84084	8	0.87119
genus Coprobacter	the broad case definition and the broad control definition cohort	MR Egger	6.53579	9	0.685325
genus Coprobacter	the broad case definition and the broad control definition cohort	Inverse variance weighted	8.74569	10	0.556397
genus Coprobacter	the broad case definition and the strict control definition cohort	MR Egger	6.46654	9	0.692468
genus Coprobacter	the broad case definition and the strict control definition cohort	Inverse variance weighted	7.89657	10	0.638939
genus Coprobacter	the strict case definition and the broad control definition cohort	MR Egger	11.7684	9	0.226683
genus Coprobacter	the strict case definition and the broad control definition cohort	Inverse variance weighted	13.3428	10	0.205134
genus Coprobacter	the strict case definition and the strict control definition cohort	MR Egger	7.50357	9	0.584841
genus Coprobacter	the strict case definition and the strict control definition cohort	Inverse variance weighted	9.35793	10	0.498505
genus Coprococcus1	the broad case definition and the broad control definition cohort	MR Egger	8.02189	9	0.531942
genus Coprococcus1	the broad case definition and the broad control definition cohort	Inverse variance weighted	8.73166	10	0.557745
genus Coprococcus1	the broad case definition and the strict control definition cohort	MR Egger	9.41757	9	0.399655
genus Coprococcus1	the broad case definition and the strict control definition cohort	Inverse variance weighted	9.66868	10	0.470026
genus Coprococcus1	the strict case definition and the broad control definition cohort	MR Egger	9.75933	9	0.370318
genus Coprococcus1	the strict case definition and the broad control definition cohort	Inverse variance weighted	11.0012	10	0.357424
genus Coprococcus1	the strict case definition and the strict control definition cohort	MR Egger	9.70951	9	0.37451
genus Coprococcus1	the strict case definition and the strict control definition cohort	Inverse variance weighted	9.70983	10	0.466309
genus Coprococcus2	the broad case definition and the broad control definition cohort	MR Egger	1.89398	6	0.929187
genus Coprococcus2	the broad case definition and the broad control definition cohort	Inverse variance weighted	2.67722	7	0.913172
genus Coprococcus2	the broad case definition and the strict control definition cohort	MR Egger	0.68407	6	0.994828
genus Coprococcus2	the broad case definition and the strict control definition cohort	Inverse variance weighted	1.99198	7	0.960283
genus Coprococcus2	the strict case definition and the broad control definition cohort	MR Egger	2.91096	6	0.819936
genus Coprococcus2	the strict case definition and the broad control definition cohort	Inverse variance weighted	4.41969	7	0.730365
genus Coprococcus2	the strict case definition and the strict control definition cohort	MR Egger	2.47023	6	0.871785
genus Coprococcus2	the strict case definition and the strict control definition cohort	Inverse variance weighted	3.51306	7	0.83384
genus Coprococcus3	the broad case definition and the broad control definition cohort	MR Egger	4.40955	7	0.731579
genus Coprococcus3	the broad case definition and the broad control definition cohort	Inverse variance weighted	4.74021	8	0.784947
genus Coprococcus3	the broad case definition and the strict control definition cohort	MR Egger	6.56165	7	0.475899
[truncated: 726 more rows]

## Sheet: Supplementary Table 7
Supplementary Table 7. Leave-one-out analysis of Mendelian randomization.
[truncated: 5,439 more rows]
